# Supplementary material for: Quorum Sensing Desynchronization Leads to Bimodality and Patterned Behaviors
Source: PLoS Comput Biol. 2016 Apr 12;12(4):e1004781. doi: 10.1371/journal.pcbi.1004781 (PMC4829230; doi:10.1371/journal.pcbi.1004781)
Supplement: S1 Figure Source File — (XLSX) [file pcbi.1004781.s008.xlsx]

## Sheet: Fig 2
Fig 2. Select normalized traces for interpolated solutions to ODEs.
time (minutes)	lsrACDBFG (mRNA)	extracellular AI-2	AI2-P	Transporter protein
0	0.0348522	0.000595059	0.0115929	0.0382607
1	0.0497505	0.000793547	0.00953244	0.0378501
2	0.0577487	0.000995947	0.00812412	0.0376401
3	0.0621378	0.00120248	0.00717241	0.0375366
4	0.0644037	0.00141323	0.00655042	0.0374952
5	0.0656143	0.00162828	0.00615126	0.0374833
6	0.0662455	0.00184769	0.00590815	0.0374865
7	0.0664867	0.00207157	0.00578312	0.0374994
8	0.0665284	0.00229999	0.00573879	0.0375163
9	0.0665187	0.00253303	0.00574235	0.0375329
10	0.0664694	0.00277079	0.00578185	0.0375492
11	0.0663912	0.00301335	0.0058505	0.0375652
12	0.0662955	0.0032608	0.00594148	0.0375805
13	0.0661935	0.00351323	0.00604795	0.0375951
14	0.0660967	0.00377074	0.00616309	0.0376088
15	0.0660122	0.00403341	0.00628131	0.0376217
16	0.0659332	0.00430133	0.00640273	0.0376339
17	0.0658585	0.0045746	0.00652713	0.0376457
18	0.0657878	0.00485334	0.00665411	0.037657
19	0.0657208	0.00513764	0.00678329	0.0376679
20	0.065657	0.00542762	0.00691429	0.0376786
21	0.0655962	0.00572336	0.00704673	0.0376889
22	0.0655379	0.00602499	0.00718021	0.0376991
23	0.0654818	0.0063326	0.00731436	0.0377092
24	0.0654276	0.0066463	0.00744878	0.0377191
25	0.0653748	0.00696619	0.0075831	0.0377291
26	0.0653232	0.00729238	0.00771693	0.037739
27	0.0652723	0.00762495	0.0078503	0.0377491
28	0.0652222	0.00796399	0.00798362	0.0377592
29	0.0651728	0.00830964	0.00811688	0.0377694
30	0.0651241	0.00866203	0.00825005	0.0377797
31	0.0650761	0.00902131	0.00838311	0.03779
32	0.065029	0.00938761	0.00851603	0.0378005
33	0.0649826	0.00976106	0.00864878	0.0378111
34	0.0649371	0.0101418	0.00878136	0.0378218
35	0.0648924	0.01053	0.00891372	0.0378327
36	0.0648486	0.0109257	0.00904585	0.0378438
37	0.0648056	0.0113292	0.00917773	0.037855
38	0.0647636	0.0117405	0.00930932	0.0378664
39	0.0647225	0.0121598	0.0094406	0.037878
40	0.0646823	0.0125872	0.00957156	0.0378899
41	0.0646432	0.0130228	0.00970216	0.0379019
42	0.064605	0.0134668	0.00983238	0.0379143
43	0.0645678	0.0139194	0.00996221	0.0379268
44	0.0645316	0.0143806	0.0100916	0.0379396
45	0.0644965	0.0148507	0.0102205	0.0379527
46	0.0644625	0.0153297	0.010349	0.0379661
47	0.0644296	0.0158177	0.010477	0.0379798
48	0.0643978	0.016315	0.0106044	0.0379939
49	0.0643671	0.0168216	0.0107313	0.0380082
50	0.0643376	0.0173377	0.0108577	0.0380229
51	0.0643092	0.0178634	0.0109834	0.038038
52	0.0642818	0.0183989	0.0111087	0.0380534
53	0.0642554	0.0189442	0.0112333	0.0380693
54	0.0642301	0.0194997	0.0113574	0.0380855
55	0.0642057	0.0200655	0.011481	0.0381022
56	0.0641825	0.0206418	0.011604	0.0381193
57	0.0641603	0.0212289	0.0117264	0.0381369
58	0.0641392	0.0218269	0.0118483	0.0381549
59	0.0641193	0.0224361	0.0119695	0.0381734
60	0.0641004	0.0230566	0.0120903	0.0381924
61	0.0640827	0.0236887	0.0122104	0.0382118
62	0.0640661	0.0243326	0.0123299	0.0382318
63	0.0640507	0.0249885	0.0124489	0.0382523
64	0.0640365	0.0256566	0.0125672	0.0382733
65	0.0640236	0.0263371	0.012685	0.0382949
66	0.0640118	0.0270302	0.0128021	0.038317
67	0.0640013	0.0277361	0.0129186	0.0383397
68	0.063992	0.028455	0.0130346	0.038363
69	0.063984	0.0291872	0.0131499	0.0383868
70	0.0639773	0.0299328	0.0132646	0.0384113
71	0.0639719	0.0306921	0.0133786	0.0384364
72	0.0639678	0.0314652	0.013492	0.0384621
73	0.0639651	0.0322523	0.0136048	0.0384885
74	0.0639637	0.0330538	0.013717	0.0385155
75	0.0639637	0.0338697	0.0138285	0.0385431
76	0.0639651	0.0347003	0.0139394	0.0385715
77	0.0639678	0.0355457	0.0140496	0.0386005
78	0.063972	0.0364063	0.0141591	0.0386303
79	0.0639777	0.0372822	0.014268	0.0386607
80	0.0639848	0.0381736	0.0143762	0.0386919
81	0.0639933	0.0390807	0.0144838	0.0387238
82	0.0640034	0.0400037	0.0145907	0.0387565
83	0.0640149	0.0409429	0.0146969	0.03879
84	0.064028	0.0418984	0.0148024	0.0388242
85	0.0640422	0.0428705	0.0149073	0.0388592
86	0.0640576	0.0438594	0.0150116	0.038895
87	0.0640741	0.0448656	0.0151152	0.0389315
88	0.0640918	0.0458892	0.0152183	0.0389689
89	0.0641106	0.0469307	0.0153208	0.0390071
90	0.0641306	0.0479902	0.0154228	0.0390461
91	0.0641518	0.0490681	0.0155241	0.039086
92	0.0641741	0.0501648	0.0156249	0.0391266
93	0.0641976	0.0512805	0.0157252	0.0391681
94	0.0642224	0.0524156	0.0158249	0.0392104
95	0.0642483	0.0535702	0.0159241	0.0392536
96	0.0642754	0.0547449	0.0160228	0.0392976
97	0.0643038	0.0559398	0.0161209	0.0393425
98	0.0643334	0.0571552	0.0162186	0.0393882
99	0.0643642	0.0583915	0.0163158	0.0394347
100	0.0643963	0.0596491	0.0164124	0.0394822
101	0.0644296	0.060928	0.0165087	0.0395305
102	0.0644641	0.0622288	0.0166044	0.0395797
103	0.0644999	0.0635517	0.0166997	0.0396298
104	0.064537	0.064897	0.0167945	0.0396807
105	0.0645754	0.0662651	0.0168889	0.0397326
106	0.064615	0.0676561	0.0169829	0.0397853
107	0.064656	0.0690705	0.0170764	0.039839
108	0.0646982	0.0705085	0.0171696	0.0398936
109	0.0647418	0.0719705	0.0172623	0.0399491
110	0.0647866	0.0734567	0.0173547	0.0400055
111	0.0648328	0.0749675	0.0174466	0.0400628
112	0.0648803	0.0765032	0.0175382	0.0401211
113	0.0649292	0.078064	0.0176294	0.0401803
114	0.0649794	0.0796504	0.0177203	0.0402404
115	0.0650309	0.0812625	0.0178108	0.0403015
116	0.0650838	0.0829007	0.017901	0.0403635
117	0.0651374	0.0845654	0.0179908	0.0404265
118	0.0651915	0.086257	0.0180804	0.0404904
119	0.0652463	0.0879759	0.0181696	0.0405554
120	0.0653017	0.0897225	0.0182586	0.0406212
121	0.0653578	0.0914972	0.0183473	0.0406881
122	0.0654147	0.0933005	0.0184357	0.0407559
123	0.0654724	0.0951327	0.0185239	0.0408247
124	0.0655311	0.0969942	0.0186118	0.0408945
125	0.0655907	0.0988855	0.0186995	0.0409653
126	0.0656513	0.100807	0.018787	0.0410371
127	0.065713	0.102759	0.0188743	0.0411099
128	0.0657759	0.104742	0.0189614	0.0411837
129	0.0658399	0.106757	0.0190483	0.0412586
130	0.0659053	0.108803	0.0191351	0.0413344
131	0.0659719	0.110881	0.0192217	0.0414113
132	0.06604	0.112993	0.0193082	0.0414893
133	0.0661095	0.115137	0.0193945	0.0415683
134	0.0661806	0.117315	0.0194807	0.0416483
135	0.0662532	0.119526	0.0195668	0.0417294
136	0.0663274	0.121772	0.0196529	0.0418115
137	0.0664034	0.124052	0.0197388	0.0418947
138	0.0664811	0.126368	0.0198246	0.041979
139	0.0665606	0.128719	0.0199104	0.0420643
140	0.066642	0.131106	0.0199962	0.0421508
141	0.0667254	0.13353	0.0200819	0.0422383
142	0.0668107	0.13599	0.0201676	0.0423269
143	0.0668982	0.138487	0.0202533	0.0424166
144	0.0669877	0.141022	0.020339	0.0425074
145	0.0670795	0.143595	0.0204246	0.0425994
146	0.0671735	0.146206	0.0205104	0.0426924
147	0.0672687	0.148856	0.0205961	0.0427866
148	0.0673648	0.151546	0.0206819	0.0428819
149	0.0674619	0.154275	0.0207677	0.0429783
150	0.0675601	0.157045	0.0208536	0.043076
151	0.0676596	0.159855	0.0209396	0.0431748
152	0.0677604	0.162707	0.0210257	0.0432749
153	0.0678626	0.165601	0.021112	0.0433763
154	0.0679664	0.168537	0.0211984	0.0434789
155	0.0680719	0.171516	0.021285	0.0435828
156	0.0681791	0.174538	0.0213717	0.043688
157	0.0682881	0.177605	0.0214587	0.0437945
158	0.0683991	0.180716	0.0215459	0.0439025
159	0.0685122	0.183871	0.0216334	0.0440118
160	0.0686274	0.187072	0.0217211	0.0441225
161	0.0687449	0.190319	0.0218091	0.0442347
162	0.0688648	0.193613	0.0218974	0.0443483
163	0.0689872	0.196953	0.021986	0.0444634
164	0.0691122	0.200341	0.0220749	0.04458
165	0.0692399	0.203776	0.0221643	0.0446981
166	0.0693704	0.20726	0.022254	0.0448178
167	0.0695037	0.210793	0.0223441	0.044939
168	0.0696401	0.214376	0.0224346	0.0450618
169	0.0697796	0.218008	0.0225255	0.0451863
170	0.0699224	0.221691	0.0226169	0.0453124
171	0.0700684	0.225425	0.0227088	0.0454401
172	0.0702179	0.22921	0.0228011	0.0455696
173	0.0703709	0.233047	0.022894	0.0457007
174	0.0705275	0.236937	0.0229874	0.0458336
175	0.0706879	0.24088	0.0230814	0.0459682
176	0.0708522	0.244876	0.0231759	0.0461046
177	0.0710204	0.248926	0.023271	0.0462428
178	0.0711926	0.25303	0.0233667	0.0463829
179	0.0713691	0.25719	0.023463	0.0465247
180	0.0715497	0.261405	0.02356	0.0466685
181	0.0717327	0.265676	0.0236574	0.0468138
182	0.071917	0.270004	0.0237553	0.0469608
183	0.0721031	0.274389	0.0238537	0.0471094
184	0.0722916	0.278831	0.0239526	0.0472598
185	0.0724828	0.283332	0.0240522	0.0474121
186	0.0726773	0.287891	0.0241525	0.0475664
187	0.0728755	0.29251	0.0242535	0.0477229
188	0.0730778	0.297189	0.0243554	0.0478815
189	0.0732848	0.301928	0.0244582	0.0480425
190	0.0734968	0.306729	0.024562	0.0482059
191	0.0737145	0.311591	0.0246668	0.0483719
192	0.0739382	0.316515	0.0247726	0.0485405
193	0.0741684	0.321502	0.0248797	0.0487119
194	0.0744055	0.326552	0.024988	0.0488862
195	0.0746501	0.331666	0.0250976	0.0490635
196	0.0749026	0.336844	0.0252085	0.0492439
197	0.0751635	0.342087	0.0253209	0.0494275
198	0.0754333	0.347396	0.0254348	0.0496144
199	0.0757123	0.352771	0.0255503	0.0498047
200	0.0760011	0.358213	0.0256673	0.0499985
201	0.0763001	0.363722	0.0257861	0.0501961
202	0.0766099	0.369299	0.0259067	0.0503973
203	0.0769308	0.374944	0.0260291	0.0506024
204	0.0772634	0.380658	0.0261534	0.0508115
205	0.077608	0.386441	0.0262796	0.0510247
206	0.0779653	0.392294	0.0264079	0.0512421
207	0.0783356	0.398218	0.0265383	0.0514637
208	0.0787194	0.404214	0.0266709	0.0516898
209	0.0791172	0.410281	0.0268057	0.0519204
210	0.0795294	0.41642	0.0269428	0.0521556
211	0.0799565	0.422632	0.0270823	0.0523956
212	0.0803991	0.428917	0.0272242	0.0526404
213	0.0808574	0.435276	0.0273686	0.0528902
214	0.0813321	0.44171	0.0275156	0.053145
215	0.0818235	0.448219	0.0276652	0.053405
216	0.0823322	0.454804	0.0278175	0.0536703
217	0.0828586	0.461465	0.0279725	0.053941
218	0.0834032	0.468202	0.0281305	0.0542171
219	0.0839665	0.475017	0.0282913	0.0544989
220	0.0845488	0.48191	0.0284551	0.0547865
221	0.0851507	0.488881	0.0286219	0.0550798
222	0.0857727	0.495931	0.0287918	0.0553791
223	0.0864127	0.50306	0.0289649	0.0556845
224	0.0870697	0.510267	0.0291413	0.0559965
225	0.0877469	0.517553	0.0293215	0.0563157
226	0.0884474	0.524919	0.0295058	0.0566426
227	0.0891743	0.532364	0.0296946	0.0569777
228	0.089931	0.539891	0.0298882	0.0573217
229	0.0907204	0.547498	0.030087	0.057675
230	0.0915459	0.555187	0.0302915	0.0580383
231	0.0924105	0.562959	0.0305019	0.058412
232	0.0933174	0.570814	0.0307186	0.0587967
233	0.0942698	0.578753	0.0309421	0.059193
234	0.0952709	0.586775	0.0311726	0.0596014
235	0.0963238	0.594883	0.0314105	0.0600224
236	0.0974317	0.603077	0.0316563	0.0604567
237	0.0985977	0.611356	0.0319103	0.0609048
238	0.099825	0.619722	0.0321728	0.0613672
239	0.101117	0.628176	0.0324443	0.0618444
240	0.102476	0.636718	0.0327251	0.0623371
241	0.103907	0.645348	0.0330155	0.0628457
242	0.105409	0.654067	0.0333158	0.0633708
243	0.106986	0.662875	0.0336268	0.0639134
244	0.108653	0.671772	0.0339499	0.0644756
245	0.110425	0.680758	0.0342868	0.0650595
246	0.11232	0.689834	0.0346393	0.0656672
247	0.114354	0.699001	0.0350089	0.0663009
248	0.116541	0.708258	0.0353975	0.0669626
249	0.1189	0.717607	0.0358066	0.0676544
250	0.121445	0.727048	0.0362379	0.0683786
251	0.124193	0.736581	0.0366931	0.0691371
252	0.127159	0.746207	0.0371738	0.0699322
253	0.130361	0.755926	0.0376818	0.0707658
254	0.133814	0.765739	0.038219	0.0716408
255	0.137574	0.775646	0.0387908	0.0725629
256	0.141717	0.785646	0.0394039	0.0735394
257	0.146317	0.795742	0.0400652	0.0745774
258	0.151449	0.805932	0.0407815	0.0756838
259	0.157189	0.816218	0.0415595	0.0768659
260	0.16361	0.8266	0.042406	0.0781307
261	0.170809	0.837077	0.0433298	0.0794873
262	0.17902	0.847652	0.0443509	0.0809534
263	0.188524	0.858323	0.0454931	0.0825495
264	0.199603	0.869092	0.0467801	0.0842956
265	0.212558	0.879958	0.0482371	0.0862134
266	0.227988	0.890922	0.0499145	0.0883401
267	0.246721	0.901984	0.0518818	0.0907238
268	0.2697	0.913144	0.0542191	0.093418
269	0.298565	0.924403	0.0570733	0.0965073
270	0.335464	0.935761	0.060645	0.100098
271	0.383798	0.947217	0.0653108	0.104351
272	0.447995	0.95877	0.0716827	0.10948
273	0.533297	0.97041	0.08098	0.115787
274	0.641506	0.982083	0.0957006	0.123636
275	0.758629	0.993034	0.11853	0.133307
276	0.851212	1	0.143078	0.144634
277	0.9093	0.999655	0.16517	0.157034
278	0.942922	0.989053	0.1852	0.169981
279	0.962065	0.964993	0.203764	0.183137
280	0.972922	0.924004	0.221241	0.196313
281	0.979267	0.862578	0.237878	0.209402
282	0.98308	0.777725	0.253819	0.222349
283	0.985471	0.668393	0.269166	0.235125
284	0.987048	0.537259	0.283985	0.247716
285	0.988146	0.389734	0.298329	0.260115
286	0.988953	0.234217	0.312236	0.272321
287	0.989576	0.0885421	0.325739	0.284334
288	0.990076	0.0146936	0.338865	0.296157
289	0.990492	0.00999201	0.351637	0.307792
290	0.990847	0.0091505	0.364075	0.319242
291	0.991157	0.00850029	0.376198	0.330511
292	0.991432	0.00798748	0.388022	0.341602
293	0.991678	0.00757981	0.399563	0.352519
294	0.991903	0.00725565	0.410833	0.363266
295	0.992109	0.00699414	0.421846	0.373845
296	0.9923	0.00678313	0.432612	0.384261
297	0.992478	0.00661061	0.443142	0.394517
298	0.992645	0.00646789	0.453447	0.404617
299	0.992803	0.00634944	0.463533	0.414564
300	0.992952	0.00625016	0.473412	0.424362
301	0.993094	0.00616646	0.483089	0.434013
302	0.993229	0.00609513	0.492573	0.443521
303	0.993359	0.00603424	0.501871	0.452889
304	0.993484	0.00598216	0.510988	0.46212
305	0.993605	0.00593704	0.519933	0.471218
306	0.993721	0.00589749	0.52871	0.480184
307	0.993834	0.00586295	0.537326	0.489023
308	0.993943	0.00583285	0.545786	0.497737
309	0.99405	0.0058066	0.554095	0.506329
310	0.994154	0.005783	0.562258	0.514801
311	0.994255	0.00576173	0.570281	0.523156
312	0.994354	0.00574281	0.578167	0.531396
313	0.994451	0.0057262	0.585921	0.539525
314	0.994546	0.00571125	0.593549	0.547545
315	0.994639	0.00569766	0.601052	0.555458
316	0.994731	0.00568528	0.608436	0.563266
317	0.994821	0.00567396	0.615704	0.570972
318	0.994909	0.00566354	0.622859	0.578578
319	0.994997	0.00565399	0.629906	0.586086
320	0.995082	0.00564541	0.636846	0.593499
321	0.995167	0.00563769	0.643684	0.600818
322	0.99525	0.0056307	0.650421	0.608045
323	0.995333	0.00562431	0.657061	0.615183
324	0.995414	0.0056184	0.663606	0.622234
325	0.995495	0.00561282	0.67006	0.629199
326	0.995574	0.00560757	0.676424	0.63608
327	0.995653	0.00560266	0.682701	0.642879
328	0.99573	0.0055981	0.688892	0.649598
329	0.995807	0.0055939	0.695	0.656239
330	0.995883	0.00559007	0.701028	0.662802
331	0.995958	0.00558662	0.706976	0.669291
332	0.996033	0.00558355	0.712848	0.675706
333	0.996107	0.00558064	0.718645	0.682049
334	0.99618	0.00557777	0.72437	0.688322
335	0.996253	0.00557498	0.730023	0.694527
336	0.996325	0.00557227	0.735606	0.700664
337	0.996396	0.00556967	0.741122	0.706734
338	0.996466	0.00556721	0.746571	0.71274
339	0.996537	0.00556491	0.751955	0.718683
340	0.996606	0.00556279	0.757276	0.724564
341	0.996675	0.00556087	0.762535	0.730384
342	0.996743	0.00555918	0.767734	0.736145
343	0.996811	0.00555757	0.772875	0.741848
344	0.996879	0.00555601	0.777959	0.747495
345	0.996945	0.00555448	0.782986	0.753085
346	0.997012	0.005553	0.787959	0.758621
347	0.997078	0.00555156	0.792878	0.764104
348	0.997143	0.00555016	0.797745	0.769534
349	0.997208	0.00554881	0.802559	0.774913
350	0.997272	0.00554749	0.807324	0.780242
351	0.997336	0.00554623	0.812039	0.785521
352	0.9974	0.00554501	0.816706	0.790753
353	0.997463	0.00554386	0.821327	0.795938
354	0.997525	0.00554279	0.825903	0.801077
355	0.997587	0.0055418	0.830434	0.80617
356	0.997649	0.00554087	0.834922	0.811219
357	0.997711	0.00554001	0.839368	0.816225
358	0.997771	0.0055392	0.843771	0.821188
359	0.997832	0.00553843	0.848133	0.826108
360	0.997892	0.0055377	0.852455	0.830988
361	0.997952	0.00553701	0.856737	0.835827
362	0.998011	0.00553633	0.86098	0.840627
363	0.99807	0.00553568	0.865186	0.845388
364	0.998129	0.00553503	0.869354	0.850111
365	0.998187	0.00553439	0.873485	0.854796
366	0.998245	0.00553374	0.877581	0.859446
367	0.998302	0.00553307	0.881642	0.86406
368	0.998359	0.00553239	0.885668	0.868639
369	0.998416	0.00553169	0.889661	0.873184
370	0.998472	0.00553101	0.893623	0.877696
371	0.998528	0.00553038	0.897552	0.882175
372	0.998583	0.00552978	0.901451	0.886622
373	0.998639	0.00552923	0.90532	0.891037
374	0.998694	0.00552871	0.909158	0.89542
375	0.998748	0.00552822	0.912967	0.899773
376	0.998802	0.00552777	0.916748	0.904096
377	0.998856	0.00552735	0.920499	0.908389
378	0.998909	0.00552695	0.924223	0.912652
379	0.998962	0.00552658	0.927919	0.916887
380	0.999015	0.00552624	0.931588	0.921093
381	0.999068	0.00552592	0.93523	0.925272
382	0.99912	0.00552562	0.938847	0.929423
383	0.999171	0.00552533	0.942438	0.933547
384	0.999223	0.00552506	0.946003	0.937645
385	0.999274	0.00552481	0.949544	0.941717
386	0.999324	0.00552457	0.953061	0.945764
387	0.999375	0.00552434	0.956554	0.949786
388	0.999425	0.00552412	0.960024	0.953783
389	0.999475	0.00552391	0.963471	0.957757
390	0.999524	0.0055237	0.966896	0.961707
391	0.999573	0.00552349	0.970299	0.965635
392	0.999622	0.00552328	0.973681	0.969539
393	0.99967	0.00552307	0.977042	0.973422
394	0.999718	0.00552285	0.980382	0.977283
395	0.999766	0.00552263	0.983701	0.981122
396	0.999813	0.0055224	0.987001	0.984939
397	0.999861	0.00552218	0.99028	0.988735
398	0.999907	0.00552195	0.993539	0.992511
399	0.999954	0.00552172	0.996779	0.996266
400	1	0.0055215	1	1

## Sheet: Fig 4B
Fig 4. Fractional activation dependence on skew of log normal for distirbution of the parameter basal.
	skew (s)
Time (minutes)	0.02225	0.02	0.0175	0.015	0.0125	0.01	0.0075	0.005	0
0	0	0	0	0	0	0	0	0	0
1	0	0	0	0	0	0	0	0	0
2	0	0	0	0	0	0	0	0	0
3	0	0	0	0	0	0	0	0	0
4	0	0	0	0	0	0	0	0	0
5	0	0	0	0	0	0	0	0	0
6	0	0	0	0	0	0	0	0	0
7	0	0	0	0	0	0	0	0	0
8	0	0	0	0	0	0	0	0	0
9	0	0	0	0	0	0	0	0	0
10	0	0	0	0	0	0	0	0	0
11	0	0	0	0	0	0	0	0	0
12	0	0	0	0	0	0	0	0	0
13	0	0	0	0	0	0	0	0	0
14	0	0	0	0	0	0	0	0	0
15	0	0	0	0	0	0	0	0	0
16	0	0	0	0	0	0	0	0	0
17	0	0	0	0	0	0	0	0	0
18	0	0	0	0	0	0	0	0	0
19	0	0	0	0	0	0	0	0	0
20	0	0	0	0	0	0	0	0	0
21	0	0	0	0	0	0	0	0	0
22	0	0	0	0	0	0	0	0	0
23	0	0	0	0	0	0	0	0	0
24	0	0	0	0	0	0	0	0	0
25	0	0	0	0	0	0	0	0	0
26	0	0	0	0	0	0	0	0	0
27	0	0	0	0	0	0	0	0	0
28	0	0	0	0	0	0	0	0	0
29	0	0	0	0	0	0	0	0	0
30	0	0	0	0	0	0	0	0	0
31	0	0	0	0	0	0	0	0	0
32	0	0	0	0	0	0	0	0	0
33	0	0	0	0	0	0	0	0	0
34	0	0	0	0	0	0	0	0	0
35	0	0	0	0	0	0	0	0	0
36	0	0	0	0	0	0	0	0	0
37	0	0	0	0	0	0	0	0	0
38	0	0	0	0	0	0	0	0	0
39	0	0	0	0	0	0	0	0	0
40	0	0	0	0	0	0	0	0	0
41	0	0	0	0	0	0	0	0	0
42	0	0	0	0	0	0	0	0	0
43	0	0	0	0	0	0	0	0	0
44	0	0	0	0	0	0	0	0	0
45	0	0	0	0	0	0	0	0	0
46	0	0	0	0	0	0	0	0	0
47	0	0	0	0	0	0	0	0	0
48	0	0	0	0	0	0	0	0	0
49	0	0	0	0	0	0	0	0	0
50	0	0	0	0	0	0	0	0	0
51	0	0	0	0	0	0	0	0	0
52	0	0	0	0	0	0	0	0	0
53	0	0	0	0	0	0	0	0	0
54	0	0	0	0	0	0	0	0	0
55	0	0	0	0	0	0	0	0	0
56	0	0	0	0	0	0	0	0	0
57	0	0	0	0	0	0	0	0	0
58	0	0	0	0	0	0	0	0	0
59	0	0	0	0	0	0	0	0	0
60	0	0	0	0	0	0	0	0	0
61	0	0	0	0	0	0	0	0	0
62	0	0	0	0	0	0	0	0	0
63	0	0	0	0	0	0	0	0	0
64	0	0	0	0	0	0	0	0	0
65	0	0	0	0	0	0	0	0	0
66	0	0	0	0	0	0	0	0	0
67	0	0	0	0	0	0	0	0	0
68	0	0	0	0	0	0	0	0	0
69	0	0	0	0	0	0	0	0	0
70	0	0	0	0	0	0	0	0	0
71	0	0	0	0	0	0	0	0	0
72	0	0	0	0	0	0	0	0	0
73	0	0	0	0	0	0	0	0	0
74	0	0	0	0	0	0	0	0	0
75	0	0	0	0	0	0	0	0	0
76	0	0	0	0	0	0	0	0	0
77	0	0	0	0	0	0	0	0	0
78	0	0	0	0	0	0	0	0	0
79	0	0	0	0	0	0	0	0	0
80	0	0	0	0	0	0	0	0	0
81	0	0	0	0	0	0	0	0	0
82	0	0	0	0	0	0	0	0	0
83	0	0	0	0	0	0	0	0	0
84	0	0	0	0	0	0	0	0	0
85	0	0	0	0	0	0	0	0	0
86	0	0	0	0	0	0	0	0	0
87	0	0	0	0	0	0	0	0	0
88	0	0	0	0	0	0	0	0	0
89	0	0	0	0	0	0	0	0	0
90	0	0	0	0	0	0	0	0	0
91	0	0	0	0	0	0	0	0	0
92	0	0	0	0	0	0	0	0	0
93	0	0	0	0	0	0	0	0	0
94	0	0	0	0	0	0	0	0	0
95	0	0	0	0	0	0	0	0	0
96	0	0	0	0	0	0	0	0	0
97	0	0	0	0	0	0	0	0	0
98	0	0	0	0	0	0	0	0	0
99	0	0	0	0	0	0	0	0	0
100	0	0	0	0	0	0	0	0	0
101	0	0	0	0	0	0	0	0	0
102	0	0	0	0	0	0	0	0	0
103	0	0	0	0	0	0	0	0	0
104	0	0	0	0	0	0	0	0	0
105	0	0	0	0	0	0	0	0	0
106	0	0	0	0	0	0	0	0	0
107	0	0	0	0	0	0	0	0	0
108	0	0	0	0	0	0	0	0	0
109	0	0	0	0	0	0	0	0	0
110	0	0	0	0	0	0	0	0	0
111	0	0	0	0	0	0	0	0	0
112	0	0	0	0	0	0	0	0	0
113	0	0	0	0	0	0	0	0	0
114	0	0	0	0	0	0	0	0	0
115	0	0	0	0	0	0	0	0	0
116	0	0	0	0	0	0	0	0	0
117	0	0	0	0	0	0	0	0	0
118	0	0	0	0	0	0	0	0	0
119	0	0	0	0	0	0	0	0	0
120	0	0	0	0	0	0	0	0	0
121	0	0	0	0	0	0	0	0	0
122	0	0	0	0	0	0	0	0	0
123	0	0	0	0	0	0	0	0	0
124	0	0	0	0	0	0	0	0	0
125	0	0	0	0	0	0	0	0	0
126	0	0	0	0	0	0	0	0	0
127	0	0	0	0	0	0	0	0	0
128	0	0	0	0	0	0	0	0	0
129	0	0	0	0	0	0	0	0	0
130	0	0	0	0	0	0	0	0	0
131	0	0	0	0	0	0	0	0	0
132	0	0	0	0	0	0	0	0	0
133	0	0	0	0	0	0	0	0	0
134	0	0	0	0	0	0	0	0	0
135	0	0	0	0	0	0	0	0	0
136	0	0	0	0	0	0	0	0	0
137	0	0	0	0	0	0	0	0	0
138	0	0	0	0	0	0	0	0	0
139	0	0	0	0	0	0	0	0	0
140	0	0	0	0	0	0	0	0	0
141	0	0	0	0	0	0	0	0	0
142	0	0	0	0	0	0	0	0	0
143	0	0	0	0	0	0	0	0	0
144	0	0	0	0	0	0	0	0	0
145	0	0	0	0	0	0	0	0	0
146	0	0	0	0	0	0	0	0	0
147	0	0	0	0	0	0	0	0	0
148	0	0	0	0	0	0	0	0	0
149	0	0	0	0	0	0	0	0	0
150	0	0	0	0	0	0	0	0	0
151	0	0	0	0	0	0	0	0	0
152	0	0	0	0	0	0	0	0	0
153	0	0	0	0	0	0	0	0	0
154	0	0	0	0	0	0	0	0	0
155	0	0	0	0	0	0	0	0	0
156	0	0	0	0	0	0	0	0	0
157	0	0	0	0	0	0	0	0	0
158	0	0	0	0	0	0	0	0	0
159	0	0	0	0	0	0	0	0	0
160	0	0	0	0	0	0	0	0	0
161	0	0	0	0	0	0	0	0	0
162	0	0	0	0	0	0	0	0	0
163	0	0	0	0	0	0	0	0	0
164	0	0	0	0	0	0	0	0	0
165	0	0	0	0	0	0	0	0	0
166	0	0	0	0	0	0	0	0	0
167	0	0	0	0	0	0	0	0	0
168	0	0	0	0	0	0	0	0	0
169	0	0	0	0	0	0	0	0	0
170	0	0	0	0	0	0	0	0	0
171	0	0	0	0	0	0	0	0	0
172	0	0	0	0	0	0	0	0	0
173	0	0	0	0	0	0	0	0	0
174	0	0	0	0	0	0	0	0	0
175	0	0	0	0	0	0	0	0	0
176	0	0	0	0	0	0	0	0	0
177	0	0	0	0	0	0	0	0	0
178	0	0	0	0	0	0	0	0	0
179	0	0	0	0	0	0	0	0	0
180	0	0	0	0	0	0	0	0	0
181	0	0	0	0	0	0	0	0	0
182	0	0	0	0	0	0	0	0	0
183	0	0	0	0	0	0	0	0	0
184	0	0	0	0	0	0	0	0	0
185	0	0	0	0	0	0	0	0	0
186	0	0	0	0	0	0	0	0	0
187	0	0	0	0	0	0	0	0	0
188	0	0	0	0	0	0	0	0	0
189	0	0	0	0	0	0	0	0	0
190	0	0	0	0	0	0	0	0	0
191	0	0	0	0	0	0	0	0	0
192	0	0	0	0	0	0	0	0	0
193	0	0	0	0	0	0	0	0	0
194	0	0	0	0	0	0	0	0	0
195	0	0	0	0	0	0	0	0	0
196	0	0	0	0	0	0	0	0	0
197	0	0	0	0	0	0	0	0	0
198	0	0	0	0	0	0	0	0	0
199	0	0	0	0	0	0	0	0	0
200	0	0	0	0	0	0	0	0	0
201	0	0	0	0	0	0	0	0	0
202	0	0	0	0	0	0	0	0	0
203	0	0	0	0	0	0	0	0	0
204	0	0	0	0	0	0	0	0	0
205	0	0	0	0	0	0	0	0	0
206	0	0	0	0	0	0	0	0	0
207	0	0	0	0	0	0	0	0	0
208	0	0	0	0	0	0	0	0	0
209	0	0	0	0	0	0	0	0	0
210	0	0	0	0	0	0	0	0	0
211	0	0	0	0	0	0	0	0	0
212	0	0	0	0	0	0	0	0	0
213	0	0	0	0	0	0	0	0	0
214	0	0	0	0	0	0	0	0	0
215	0	0	0	0	0	0	0	0	0
216	0	0	0	0	0	0	0	0	0
217	0	0	0	0	0	0	0	0	0
218	0	0	0	0	0	0	0	0	0
219	0	0	0	0	0	0	0	0	0
220	0	0	0	0	0	0	0	0	0
221	0	0	0	0	0	0	0	0	0
222	0.00125156	0	0	0	0	0	0	0	0
223	0.00124844	0	0	0	0	0	0	0	0
224	0.00124224	0	0	0	0	0	0	0	0
225	0.00123305	0	0	0	0	0	0	0	0
226	0.00122549	0	0	0	0	0	0	0	0
227	0.00362757	0	0	0	0	0	0	0	0
228	0.00601685	0	0	0	0	0	0	0	0
229	0.00718563	0	0	0	0	0	0	0	0
230	0.00711744	0.00122399	0	0	0	0	0	0	0
231	0.007034	0.00121655	0	0	0	0	0	0	0
232	0.00691244	0.00120192	0	0	0	0	0	0	0
233	0.00680272	0.00238095	0	0	0	0	0	0	0
234	0.00673401	0.00236407	0	0	0	0	0	0	0
235	0.00775194	0.00350467	0	0	0	0	0	0	0
236	0.00763359	0.00461361	0	0	0	0	0	0	0
237	0.0117773	0.00681818	0.00113636	0	0	0	0	0	0
238	0.0138151	0.00782123	0.00111732	0	0	0	0	0	0
239	0.0145833	0.00772627	0.00220751	0	0	0	0	0	0
240	0.0154004	0.00756757	0.00216216	0	0	0	0	0	0
241	0.0181087	0.00747065	0.00213447	0	0	0	0	0	0
242	0.0188305	0.00735294	0.00420168	0	0	0	0	0	0
243	0.0204878	0.00931677	0.00414079	0.0010352	0	0	0	0	0
244	0.0220307	0.0122075	0.00406918	0.00101729	0	0	0	0	0
245	0.0247148	0.013986	0.003996	0.001998	0	0	0	0	0
246	0.0272556	0.017734	0.00689655	0.00197044	0	0	0	0	0
247	0.0297674	0.0194175	0.00776699	0.00194175	0	0	0	0	0
248	0.0303867	0.0210325	0.0105163	0.00286807	0	0	0	0	0
249	0.0328168	0.0234962	0.012218	0.00469925	0	0	0	0	0
250	0.0351351	0.023919	0.0156394	0.00643974	0	0	0	0	0
251	0.0428571	0.0272975	0.0163785	0.00636943	0	0	0	0	0
252	0.045815	0.0278027	0.0170404	0.00717489	0	0	0	0	0
253	0.0479512	0.0300885	0.0176991	0.0079646	0	0	0	0	0
254	0.0490112	0.03223	0.0200348	0.00783972	0	0	0	0	0
255	0.0527211	0.0352234	0.0214777	0.00859107	0	0	0	0	0
256	0.0547138	0.035503	0.0236686	0.00845309	0.00169062	0	0	0	0
257	0.0574043	0.0406977	0.0299003	0.0107973	0.00332226	0	0	0	0
258	0.0618812	0.044335	0.0336617	0.0131363	0.00328407	0	0	0	0
259	0.0649671	0.0473896	0.0361446	0.0136546	0.00401606	0	0	0	0
260	0.0700896	0.0509554	0.0390127	0.0191083	0.00477707	0	0	0	0
261	0.0719483	0.0518053	0.0400314	0.0204082	0.00706436	0	0	0	0
262	0.0780255	0.0543478	0.0419255	0.0209627	0.00854037	0	0	0	0
263	0.0854232	0.0576923	0.0438462	0.0253846	0.00846154	0	0	0	0
264	0.0897036	0.0614102	0.0462472	0.0280516	0.0106141	0.00075815	0	0	0
265	0.0913313	0.0645646	0.0472973	0.0307808	0.0135135	0.000750751	0	0	0
266	0.0945427	0.071535	0.052161	0.033532	0.0134128	0.00223547	0	0	0
267	0.095994	0.0751105	0.0544919	0.0346097	0.0139912	0.00220913	0	0	0
268	0.102163	0.0785455	0.0567273	0.0370909	0.0181818	0.00290909	0	0	0
269	0.106932	0.0799136	0.0590353	0.0403168	0.0208783	0.0050396	0	0	0
270	0.118718	0.0839858	0.0633452	0.0434164	0.0220641	0.00569395	0	0	0
271	0.127076	0.085554	0.0680224	0.045582	0.0238429	0.00701262	0	0	0
272	0.13186	0.0890745	0.0730689	0.0508003	0.026444	0.00765484	0	0	0
273	0.137227	0.0950413	0.0757576	0.0564738	0.0289256	0.00895317	0	0	0
274	0.14624	0.101499	0.0824251	0.0599455	0.0340599	0.0115804	0.000681199	0	0
275	0.149243	0.106225	0.0866035	0.0615697	0.0385656	0.0128552	0.00202977	0	0
276	0.158288	0.111709	0.0915209	0.0652759	0.0430686	0.0141319	0.00403769	0	0
277	0.166442	0.114896	0.0948564	0.0694723	0.0460922	0.0160321	0.00534402	0	0
278	0.176825	0.12045	0.101257	0.0747849	0.0489742	0.0185308	0.00661813	0	0
279	0.179402	0.128628	0.104881	0.0765172	0.0534301	0.0237467	0.00725594	0	0
280	0.183498	0.136304	0.108126	0.0806029	0.0563565	0.0242464	0.0104849	0	0
281	0.18926	0.147059	0.115033	0.0882353	0.0588235	0.0287582	0.0124183	0	0
282	0.19896	0.152895	0.121015	0.0923878	0.06311	0.0338321	0.013663	0	0
283	0.203871	0.161935	0.128387	0.0967742	0.0716129	0.0380645	0.016129	0	0
284	0.208226	0.166667	0.138353	0.0997426	0.0740026	0.0431145	0.023166	0	0
285	0.212916	0.172966	0.147982	0.106983	0.0755926	0.0461243	0.0281871	0	0
286	0.220457	0.178799	0.157727	0.117497	0.0836526	0.0498084	0.0287356	0.00063857	0
287	0.229747	0.189293	0.163161	0.126195	0.0898662	0.0528999	0.0325048	0.0012747	0
288	0.234739	0.198473	0.169211	0.135496	0.0966921	0.0591603	0.0362595	0.00318066	0
289	0.244987	0.204056	0.17744	0.141318	0.104563	0.0614702	0.039924	0.00506971	0
290	0.257339	0.210393	0.18948	0.152725	0.1109	0.0678074	0.0456274	0.00570342	0
291	0.267492	0.218987	0.19557	0.159494	0.122785	0.078481	0.0493671	0.00696203	0
292	0.276885	0.230284	0.199369	0.169716	0.132492	0.0870662	0.051735	0.00946372	0
293	0.285187	0.238665	0.20466	0.18199	0.140428	0.0925693	0.0579345	0.0119647	0
294	0.292966	0.24796	0.214689	0.188952	0.14752	0.105461	0.0615191	0.0144382	0
295	0.304374	0.255785	0.230144	0.191995	0.156973	0.113196	0.068793	0.0200125	0
296	0.316234	0.263256	0.237056	0.200873	0.169058	0.124142	0.0754835	0.0218341	0
297	0.331535	0.274534	0.251553	0.216149	0.180745	0.13354	0.0913043	0.0279503	0
298	0.33791	0.291899	0.265306	0.226964	0.193568	0.145949	0.101422	0.0333952	0
299	0.344009	0.302956	0.278941	0.238916	0.20197	0.154557	0.110222	0.0375616	0
300	0.350649	0.315596	0.292355	0.253823	0.216514	0.170642	0.125382	0.0507645	0
301	0.355217	0.322364	0.303473	0.271785	0.235222	0.182206	0.140158	0.0566728	0
302	0.362369	0.333736	0.31382	0.28787	0.250453	0.197345	0.152686	0.067592	0
303	0.372481	0.345509	0.323952	0.305389	0.27006	0.216766	0.18024	0.0826347	0
304	0.382942	0.357525	0.342653	0.319453	0.291493	0.235574	0.195122	0.101725	0
305	0.396376	0.369012	0.358959	0.340035	0.308693	0.254879	0.215257	0.123596	0
306	0.405284	0.377414	0.366296	0.354593	0.322996	0.279696	0.231714	0.143359	0
307	0.411667	0.386891	0.37239	0.360789	0.339907	0.303944	0.25232	0.164153	0
308	0.417171	0.397583	0.385501	0.376295	0.355006	0.319908	0.27733	0.20023	0
309	0.423414	0.403989	0.4	0.387464	0.373219	0.34302	0.303704	0.238177	0.00569801
310	0.429501	0.412994	0.416949	0.40904	0.389831	0.361017	0.331073	0.270056	0.0338983
311	0.432563	0.419283	0.431054	0.424888	0.411435	0.387892	0.357623	0.304933	0.0846413
312	0.436935	0.426111	0.44	0.443333	0.434444	0.413889	0.391111	0.344444	0.155
313	0.441934	0.433682	0.449092	0.451293	0.450743	0.437534	0.412768	0.385801	0.226747
314	0.44693	0.438998	0.453704	0.45915	0.466231	0.457516	0.437908	0.429739	0.309913
315	0.454218	0.44181	0.459052	0.469828	0.477909	0.477909	0.467134	0.466056	0.410022
316	0.457085	0.444682	0.466595	0.479957	0.48744	0.491181	0.499198	0.51256	0.521646
317	0.457746	0.449414	0.472311	0.492545	0.498935	0.513845	0.530351	0.561235	0.649627
318	0.457542	0.452681	0.479495	0.501052	0.516824	0.538381	0.561514	0.602524	0.770242
319	0.457879	0.458787	0.486262	0.513738	0.5324	0.567133	0.592535	0.65267	0.866252
320	0.459951	0.460432	0.494347	0.518499	0.556012	0.59815	0.62333	0.693217	0.929085
321	0.462549	0.464086	0.496179	0.526235	0.569027	0.619969	0.653591	0.728986	0.97351
322	0.465284	0.46875	0.501512	0.534274	0.587198	0.638609	0.684476	0.766129	0.99748
323	0.466857	0.469246	0.505456	0.53869	0.598214	0.658234	0.698909	0.796627	1
324	0.464842	0.469257	0.507624	0.542548	0.60846	0.673881	0.723069	0.823906	1
325	0.464888	0.470531	0.50755	0.548953	0.622017	0.689722	0.738432	0.851437	1
326	0.463937	0.470673	0.506731	0.549519	0.629327	0.698077	0.751923	0.868269	1
327	0.464104	0.47258	0.509299	0.553648	0.634716	0.711493	0.769194	0.889843	1
328	0.465009	0.471778	0.508467	0.554092	0.636406	0.71825	0.780339	0.899812	1
329	0.465628	0.471821	0.507685	0.556125	0.639031	0.723335	0.787611	0.909176	1
330	0.464904	0.472081	0.508076	0.557453	0.639132	0.72635	0.793724	0.916013	1
331	0.466516	0.472452	0.509183	0.55831	0.639118	0.727273	0.797062	0.917815	1
332	0.466517	0.47	0.507727	0.557727	0.639545	0.727727	0.799091	0.920455	1
333	0.46628	0.471011	0.508764	0.558652	0.64	0.730337	0.801348	0.921348	1
334	0.468293	0.47072	0.50827	0.558337	0.641037	0.73089	0.801967	0.921323	1
335	0.468226	0.47051	0.508204	0.558758	0.641242	0.731264	0.802661	0.921951	1
336	0.467777	0.469657	0.506596	0.558047	0.640721	0.729991	0.801671	0.921724	1
337	0.466638	0.470768	0.507417	0.558464	0.640925	0.72993	0.802356	0.922339	1
338	0.46742	0.472342	0.509075	0.560069	0.641746	0.730769	0.802506	0.923077	1
339	0.468223	0.472758	0.509653	0.56242	0.641785	0.731017	0.80266	0.92278	1
340	0.470815	0.472743	0.50937	0.561755	0.640545	0.730409	0.803663	0.923765	1
341	0.470739	0.473528	0.510377	0.56205	0.641254	0.731046	0.805167	0.924185	1
342	0.471738	0.473395	0.510135	0.5625	0.641047	0.730574	0.804476	0.924409	1
343	0.470763	0.473596	0.510478	0.563286	0.641241	0.73093	0.804275	0.924141	1
344	0.471754	0.473114	0.510213	0.563151	0.640684	0.729887	0.804085	0.923301	1
345	0.472537	0.473422	0.510797	0.563123	0.641611	0.730897	0.804817	0.923588	1
346	0.471423	0.475464	0.512577	0.565361	0.643299	0.732371	0.805773	0.924124	1
347	0.470978	0.47541	0.512705	0.565984	0.643852	0.732787	0.806148	0.92459	1
348	0.471464	0.475744	0.512841	0.565838	0.644109	0.73298	0.807175	0.924582	1
349	0.470395	0.47594	0.512738	0.566114	0.644561	0.733118	0.807926	0.924788	1
350	0.471166	0.475884	0.512862	0.566318	0.643891	0.732315	0.806672	0.924437	1
351	0.47066	0.47562	0.513589	0.567146	0.644285	0.732214	0.806555	0.924061	1
352	0.470947	0.475925	0.514127	0.567449	0.64425	0.732193	0.806606	0.923995	1
353	0.469305	0.476624	0.514263	0.567353	0.644216	0.732171	0.806656	0.924326	1
354	0.469904	0.476341	0.513801	0.56664	0.643533	0.731861	0.806782	0.92429	1
355	0.469576	0.476602	0.51396	0.566654	0.643335	0.73142	0.806528	0.924499	1
356	0.470096	0.476971	0.514832	0.567135	0.643247	0.732631	0.807572	0.925059	1
357	0.46998	0.477467	0.515152	0.567211	0.642968	0.732323	0.807304	0.925019	1
358	0.469703	0.478362	0.515842	0.56762	0.64374	0.733385	0.808346	0.925425	1
359	0.46938	0.477474	0.514825	0.566423	0.64305	0.732769	0.807855	0.925298	1
360	0.469452	0.478278	0.515571	0.56709	0.643599	0.73318	0.808151	0.925413	1
361	0.46934	0.477978	0.515128	0.566833	0.643049	0.732669	0.807354	0.924933	1
362	0.470219	0.478443	0.515452	0.567341	0.643266	0.732545	0.806944	0.924456	1
363	0.470106	0.478905	0.515393	0.567085	0.642721	0.732421	0.807678	0.924743	1
364	0.469626	0.478756	0.515554	0.567527	0.64302	0.732549	0.807663	0.924886	1
365	0.469102	0.478277	0.514923	0.566679	0.641859	0.731016	0.806196	0.924821	1
366	0.469198	0.478703	0.515266	0.566905	0.642669	0.731625	0.806634	0.924991	1
367	0.468907	0.478392	0.514844	0.566704	0.64224	0.73168	0.80684	0.925216	1
368	0.468545	0.477349	0.513665	0.565331	0.640584	0.730064	0.805316	0.924373	1
369	0.468003	0.47779	0.513998	0.565883	0.640911	0.730496	0.805524	0.924225	1
370	0.468666	0.478196	0.514722	0.56653	0.641446	0.730898	0.806187	0.924338	1
371	0.468558	0.478423	0.514881	0.566964	0.641741	0.731027	0.806176	0.924479	1
372	0.468606	0.477712	0.514487	0.566865	0.64153	0.731426	0.806464	0.924591	1
373	0.468857	0.478309	0.515017	0.567297	0.641824	0.731924	0.806822	0.924731	1
374	0.468929	0.478148	0.515185	0.567407	0.641852	0.731852	0.806667	0.924444	1
375	0.469559	0.477298	0.514581	0.566999	0.641196	0.731266	0.806202	0.924326	1
376	0.469674	0.47677	0.514012	0.56674	0.641224	0.731195	0.806416	0.92441	1
377	0.469898	0.477541	0.514728	0.567378	0.641753	0.731591	0.806701	0.924521	1
378	0.469411	0.477574	0.514706	0.567279	0.641544	0.731985	0.806985	0.924632	1
379	0.470034	0.477448	0.514485	0.567657	0.641731	0.73194	0.806747	0.924826	1
380	0.469902	0.477273	0.514296	0.567815	0.641862	0.732038	0.806818	0.924853	1
381	0.469748	0.477481	0.514464	0.567924	0.642256	0.732332	0.80703	0.924936	1
382	0.470169	0.477306	0.514275	0.567716	0.64202	0.73243	0.807101	0.924963	1
383	0.469839	0.477879	0.514808	0.56819	0.642413	0.732724	0.807313	0.925046	1
384	0.470434	0.478261	0.515163	0.568506	0.642674	0.732919	0.807453	0.9251	1
385	0.470303	0.478277	0.515152	0.568821	0.642935	0.733114	0.807594	0.925155	1
386	0.470522	0.478102	0.514964	0.568613	0.642701	0.732847	0.807299	0.924818	1
387	0.470522	0.478483	0.515317	0.568928	0.642961	0.733042	0.80744	0.924872	1
388	0.470522	0.478673	0.515494	0.569085	0.643092	0.733139	0.80751	0.9249	1
389	0.470172	0.478673	0.515494	0.569085	0.643092	0.733139	0.80751	0.9249	1
390	0.470172	0.478673	0.515494	0.569085	0.643092	0.733139	0.80751	0.9249	1
391	0.469996	0.478689	0.515483	0.569035	0.642987	0.732969	0.807286	0.924954	1
392	0.469996	0.478689	0.515483	0.569035	0.642987	0.732969	0.807286	0.924954	1
393	0.469996	0.478689	0.515483	0.569035	0.642987	0.732969	0.807286	0.924954	1
394	0.470194	0.478689	0.515483	0.569035	0.642987	0.732969	0.807286	0.924954	1
395	0.470019	0.478689	0.515483	0.569035	0.642987	0.732969	0.807286	0.924954	1
396	0.470019	0.478689	0.515483	0.569035	0.642987	0.732969	0.807286	0.924954	1
397	0.470019	0.478689	0.515483	0.569035	0.642987	0.732969	0.807286	0.924954	1
398	0.470019	0.478689	0.515483	0.569035	0.642987	0.732969	0.807286	0.924954	1
399	0.470019	0.478689	0.515483	0.569035	0.642987	0.732969	0.807286	0.924954	1
400	0.470019	0.478689	0.515483	0.569035	0.642987	0.732969	0.807286	0.924954	1

## Sheet: Fig 5A
Fig 5A. Changes in skew to the log normal for the distribution of Ksynth
	skew (s)	0.05		0.1		0.15		0.2		0.25
time (minutes)		mean	SD	mean	SD	mean	SD	mean	SD	mean	SD
0		0	0	0	0	0	0	0	0	0	0
1		0	0	0	0	0	0	0	0	0	0
2		0	0	0	0	0	0	0	0	0	0
3		0	0	0	0	0	0	0	0	0	0
4		0	0	0	0	0	0	0	0	0	0
5		0	0	0	0	0	0	0	0	0	0
6		0	0	0	0	0	0	0	0	0	0
7		0	0	0	0	0	0	0	0	0	0
8		0	0	0	0	0	0	0	0	0	0
9		0	0	0	0	0	0	0	0	0	0
10		0	0	0	0	0	0	0	0	0	0
11		0	0	0	0	0	0	0	0	0	0
12		0	0	0	0	0	0	0	0	0	0
13		0	0	0	0	0	0	0	0	0	0
14		0	0	0	0	0	0	0	0	0	0
15		0	0	0	0	0	0	0	0	0	0
16		0	0	0	0	0	0	0	0	0	0
17		0	0	0	0	0	0	0	0	0	0
18		0	0	0	0	0	0	0	0	0	0
19		0	0	0	0	0	0	0	0	0	0
20		0	0	0	0	0	0	0	0	0	0
21		0	0	0	0	0	0	0	0	0	0
22		0	0	0	0	0	0	0	0	0	0
23		0	0	0	0	0	0	0	0	0	0
24		0	0	0	0	0	0	0	0	0	0
25		0	0	0	0	0	0	0	0	0	0
26		0	0	0	0	0	0	0	0	0	0
27		0	0	0	0	0	0	0	0	0	0
28		0	0	0	0	0	0	0	0	0	0
29		0	0	0	0	0	0	0	0	0	0
30		0	0	0	0	0	0	0	0	0	0
31		0	0	0	0	0	0	0	0	0	0
32		0	0	0	0	0	0	0	0	0	0
33		0	0	0	0	0	0	0	0	0	0
34		0	0	0	0	0	0	0	0	0	0
35		0	0	0	0	0	0	0	0	0	0
36		0	0	0	0	0	0	0	0	0	0
37		0	0	0	0	0	0	0	0	0	0
38		0	0	0	0	0	0	0	0	0	0
39		0	0	0	0	0	0	0	0	0	0
40		0	0	0	0	0	0	0	0	0	0
41		0	0	0	0	0	0	0	0	0	0
42		0	0	0	0	0	0	0	0	0	0
43		0	0	0	0	0	0	0	0	0	0
44		0	0	0	0	0	0	0	0	0	0
45		0	0	0	0	0	0	0	0	0	0
46		0	0	0	0	0	0	0	0	0	0
47		0	0	0	0	0	0	0	0	0	0
48		0	0	0	0	0	0	0	0	0	0
49		0	0	0	0	0	0	0	0	0	0
50		0	0	0	0	0	0	0	0	0	0
51		0	0	0	0	0	0	0	0	0	0
52		0	0	0	0	0	0	0	0	0	0
53		0	0	0	0	0	0	0	0	0	0
54		0	0	0	0	0	0	0	0	0	0
55		0	0	0	0	0	0	0	0	0	0
56		0	0	0	0	0	0	0	0	0	0
57		0	0	0	0	0	0	0	0	0	0
58		0	0	0	0	0	0	0	0	0	0
59		0	0	0	0	0	0	0	0	0	0
60		0	0	0	0	0	0	0	0	0	0
61		0	0	0	0	0	0	0	0	0	0
62		0	0	0	0	0	0	0	0	0	0
63		0	0	0	0	0	0	0	0	0	0
64		0	0	0	0	0	0	0	0	0	0
65		0	0	0	0	0	0	0	0	0	0
66		0	0	0	0	0	0	0	0	0	0
67		0	0	0	0	0	0	0	0	0	0
68		0	0	0	0	0	0	0	0	0	0
69		0	0	0	0	0	0	0	0	0	0
70		0	0	0	0	0	0	0	0	0	0
71		0	0	0	0	0	0	0	0	0	0
72		0	0	0	0	0	0	0	0	0	0
73		0	0	0	0	0	0	0	0	0	0
74		0	0	0	0	0	0	0	0	0	0
75		0	0	0	0	0	0	0	0	0	0
76		0	0	0	0	0	0	0	0	0	0
77		0	0	0	0	0	0	0	0	0	0
78		0	0	0	0	0	0	0	0	0	0
79		0	0	0	0	0	0	0	0	0	0
80		0	0	0	0	0	0	0	0	0	0
81		0	0	0	0	0	0	0	0	0	0
82		0	0	0	0	0	0	0	0	0	0
83		0	0	0	0	0	0	0	0	0	0
84		0	0	0	0	0	0	0	0	0	0
85		0	0	0	0	0	0	0	0	0	0
86		0	0	0	0	0	0	0	0	0	0
87		0	0	0	0	0	0	0	0	0	0
88		0	0	0	0	0	0	0	0	0	0
89		0	0	0	0	0	0	0	0	0	0
90		0	0	0	0	0	0	0	0	0	0
91		0	0	0	0	0	0	0	0	0	0
92		0	0	0	0	0	0	0	0	0	0
93		0	0	0	0	0	0	0	0	0	0
94		0	0	0	0	0	0	0	0	0	0
95		0	0	0	0	0	0	0	0	0	0
96		0	0	0	0	0	0	0	0	0	0
97		0	0	0	0	0	0	0	0	0	0
98		0	0	0	0	0	0	0	0	0	0
99		0	0	0	0	0	0	0	0	0	0
100		0	0	0	0	0	0	0	0	0	0
101		0	0	0	0	0	0	0	0	0	0
102		0	0	0	0	0	0	0	0	0	0
103		0	0	0	0	0	0	0	0	0	0
104		0	0	0	0	0	0	0	0	0	0
105		0	0	0	0	0	0	0	0	0	0
106		0	0	0	0	0	0	0	0	0	0
107		0	0	0	0	0	0	0	0	0	0
108		0	0	0	0	0	0	0	0	0	0
109		0	0	0	0	0	0	0	0	0	0
110		0	0	0	0	0	0	0	0	0	0
111		0	0	0	0	0	0	0	0	0	0
112		0	0	0	0	0	0	0	0	0	0
113		0	0	0	0	0	0	0	0	0	0
114		0	0	0	0	0	0	0	0	0	0
115		0	0	0	0	0	0	0	0	0	0
116		0	0	0	0	0	0	0	0	0	0
117		0	0	0	0	0	0	0	0	0	0
118		0	0	0	0	0	0	0	0	0	0
119		0	0	0	0	0	0	0	0	0	0
120		0	0	0	0	0	0	0	0	0	0
121		0	0	0	0	0	0	0	0	0	0
122		0	0	0	0	0	0	0	0	0	0
123		0	0	0	0	0	0	0	0	0	0
124		0	0	0	0	0	0	0	0	0	0
125		0	0	0	0	0	0	0	0	0	0
126		0	0	0	0	0	0	0	0	0	0
127		0	0	0	0	0	0	0	0	0	0
128		0	0	0	0	0	0	0	0	0	0
129		0	0	0	0	0	0	0	0	0	0
130		0	0	0	0	0	0	0	0	0	0
131		0	0	0	0	0	0	0	0	0	0
132		0	0	0	0	0	0	0	0	0	0
133		0	0	0	0	0	0	0	0	0	0
134		0	0	0	0	0	0	0	0	0	0
135		0	0	0	0	0	0	0	0	0	0
136		0	0	0	0	0	0	0	0	0	0
137		0	0	0	0	0	0	0	0	0	0
138		0	0	0	0	0	0	0	0	0	0
139		0	0	0	0	0	0	0	0	0	0
140		0	0	0	0	0	0	0	0	0	0
141		0	0	0	0	0	0	0	0	0	0
142		0	0	0	0	0	0	0	0	0	0
143		0	0	0	0	0	0	0	0	0	0
144		0	0	0	0	0	0	0	0	0	0
145		0	0	0	0	0	0	0	0	0	0
146		0	0	0	0	0	0	0	0	0	0
147		0	0	0	0	0	0	0	0	0	0
148		0	0	0	0	0	0	0	0	0	0
149		0	0	0	0	0	0	0	0	0	0
150		0	0	0	0	0	0	0	0	0	0
151		0	0	0	0	0	0	0	0	0	0
152		0	0	0	0	0	0	0	0	0	0
153		0	0	0	0	0	0	0	0	0	0
154		0	0	0	0	0	0	0	0	0	0
155		0	0	0	0	0	0	0	0	0	0
156		0	0	0	0	0	0	0	0	0	0
157		0	0	0	0	0	0	0	0	0	0
158		0	0	0	0	0	0	0	0	0	0
159		0	0	0	0	0	0	0	0	0	0
160		0	0	0	0	0	0	0	0	0	0
161		0	0	0	0	0	0	0	0	0	0
162		0	0	0	0	0	0	0	0	0	0
163		0	0	0	0	0	0	0	0	0	0
164		0	0	0	0	0	0	0	0	0	0
165		0	0	0	0	0	0	0	0	0	0
166		0	0	0	0	0	0	0	0	0	0
167		0	0	0	0	0	0	0	0	0	0
168		0	0	0	0	0	0	0	0	0	0
169		0	0	0	0	0	0	0	0	0	0
170		0	0	0	0	0	0	0	0	0	0
171		0	0	0	0	0	0	0	0	0	0
172		0	0	0	0	0	0	0	0	0	0
173		0	0	0	0	0	0	0	0	0	0
174		0	0	0	0	0	0	0	0	0	0
175		0	0	0	0	0	0	0	0	0	0
176		0	0	0	0	0	0	0	0	0	0
177		0	0	0	0	0	0	0	0	0	0
178		0	0	0	0	0	0	0	0	0	0
179		0	0	0	0	0	0	0	0	0	0
180		0	0	0	0	0	0	0	0	0	0
181		0	0	0	0	0	0	0	0	0	0
182		0	0	0	0	0	0	0	0	0	0
183		0	0	0	0	0	0	0	0	0	0
184		0	0	0	0	0	0	0	0	0	0
185		0	0	0	0	0	0	0	0	0	0
186		0	0	0	0	0	0	0	0	0	0
187		0	0	0	0	0	0	0	0	0	0
188		0	0	0	0	0	0	0	0	0	0
189		0	0	0	0	0	0	0	0	0	0
190		0	0	0	0	0	0	0	0	0	0
191		0	0	0	0	0	0	0	0	0	0
192		0	0	0	0	0	0	0	0	0	0
193		0	0	0	0	0	0	0	0	0	0
194		0	0	0	0	0	0	0	0	0	0
195		0	0	0	0	0	0	0	0	0	0
196		0	0	0	0	0	0	0	0	0	0
197		0	0	0	0	0	0	0	0	0	0
198		0	0	0	0	0	0	0	0	0.00166389	0
199		0	0	0	0	0	0	0	0	0.00218579	0.000946476
200		0	0	0	0	0	0	0	0	0.00429415	0.000929711
201		0	0	0	0	0	0	0	0	0.00525762	0.000910647
202		0	0	0	0	0	0	0	0	0.00623053	0.00155763
203		0	0	0	0	0	0	0	0	0.00771605	0.00154321
204		0	0	0	0	0	0	0	0	0.0100553	0.000870815
205		0	0	0	0	0	0	0	0	0.0114257	0.00172087
206		0	0	0	0	0	0	0	0	0.0127264	0.00224306
207		0	0	0	0	0	0	0	0	0.014911	0.00220422
208		0	0	0	0	0	0	0	0	0.0174941	0.00295272
209		0	0	0	0	0	0	0	0	0.0187266	0.0021454
210		0	0	0	0	0	0	0	0	0.0199074	0.00212156
211		0	0	0	0	0	0	0.000457875	0.000793064	0.0201465	0.00209825
212		0	0	0	0	0	0	0.000907029	0.000785511	0.0213152	0.00342396
213		0	0	0	0	0	0	0.000898473	0.0007781	0.0233603	0.00205866
214		0	0	0	0	0	0	0.00133511	2.65574e-19	0.023587	0.00154166
215		0	0	0	0	0	0	0.00219587	0.000760672	0.0250329	0.00131752
216		0	0	0	0	0	0	0.00262123	0.00131062	0.0257754	0.000756684
217		0	0	0	0	0	0	0.00390625	0.00130208	0.0277778	0.00150352
218		0	0	0	0	0	0	0.00560586	0.000746896	0.0288918	0.00149379
219		0	0	0	0	0	0	0.00641849	0	0.0290971	0.00196088
220		0	0	0	0	0	0	0.00724638	0.0014766	0.0289855	0.00195336
221		0	0	0	0	0	0	0.00847099	0.00146722	0.0309191	0.00264506
222		0	0	0	0	0	0	0.0101138	0.00252845	0.0345554	0.00263169
223		0	0	0	0	0	0	0.01174	0.00145245	0.0381551	0.00384283
224		0	0	0	0	0	0	0.014547	0.00313792	0.0419784	0.00313792
225		0	0	0	0	0	0	0.014944	0.00249066	0.0448319	0.00249066
226		0	0	0	0	0	0	0.0173913	0.00328665	0.0467909	0.00189755
227		0	0	0	0	0	0	0.0197287	0.00246609	0.0489108	0.00188351
228		0	0	0	0	0.000405515	0.000702373	0.0214923	0.00140475	0.0494728	0.000702373
229		0	0	0	0	0.00120773	0	0.023752	0.000697283	0.0543478	0.00362319
230		0	0	0	0	0.00160064	0.000693098	0.024	1.6621e-05	0.0559783	0.0018619
231		0	0	0	0	0.0023753	0	0.0253365	0.000685689	0.0593824	0.00205707
232		0	0	0	0	0.00236407	0	0.0283688	0.00204734	0.0642238	0.00297472
233		0	0	0	0	0.00313219	0.000677246	0.0301252	0.00179287	0.0665102	0.00244327
234		0	0	0	0	0.00387597	0.000671338	0.0341085	0.00408359	0.0705426	0.00134268
235		0	0	0	0	0.00421941	0.00132877	0.039509	0.00289599	0.0736479	0.00115075
236		0	0	0	0	0.00755858	0.000654592	0.0415722	0.00327296	0.0774754	0.00130918
237		0	0	0	0	0.00823045	0.00064798	0.0445193	0.00342879	0.0830527	0.00296942
238		0	0	0	0	0.0100111	0.00111235	0.0470894	0.0035757	0.083426	0.00294299
239		0	0	0	0	0.0113803	0.0012717	0.051395	0.00496613	0.0870044	0.00291382
240		0	0	0	0	0.0127644	0.00167125	0.0543399	0.00167125	0.0904449	0.0025267
241		0	0	0	0	0.01507	0.00107643	0.0588446	0.000621475	0.0932903	0.00224076
242		0	0	0	0	0.0156195	0.00162676	0.0610579	0.0022169	0.0990415	0.00106496
243		0	0	0	0	0.0175994	0.00219817	0.06371	0.00219817	0.100669	0.00243865
244		0	0	0.0003465	0.000600156	0.022515	0.000613244	0.0661128	0.000599533	0.10315	0.00119907
245		0	0	0.00034118	0.000590942	0.0242238	0.00118188	0.0696008	0.00307062	0.108154	0.00156349
246		0	0	0.000669344	0.000579669	0.0250773	0.0020428	0.0714515	0.00227118	0.110777	0.00152905
247		0	0	0.000661376	0.000572768	0.0261161	0.00152616	0.0736703	0.0015139	0.11926	0.00249416
248		0	0	0.00130208	0.00112764	0.0289714	0.000563819	0.0771484	0	0.123698	0.00225527
249		0	0	0.00128824	0.00111565	0.0318741	0.000981143	0.0794723	0.00222915	0.129665	0.00147445
250		0	0	0.00158579	0.0014534	0.0358389	0.00198065	0.0824611	0.000549334	0.133841	0.0014534
251		0	0	0.00377003	5.31148e-19	0.038957	0.00108831	0.0848256	0.000942507	0.139177	0.00108831
252		0	0	0.00496586	0.00107514	0.0421844	0.00111911	0.0855546	0.000890335	0.148079	0.0029875
253		0	0	0.00575758	0.00138866	0.05	0.00314918	0.0921212	0.000524864	0.156667	0.00277732
254		0	0	0.00658288	0.00137121	0.0547576	0.00323658	0.103531	0.00225908	0.163674	0.00763456
255		0	0	0.00858496	0.002235	0.0595027	0.000888099	0.109828	0.00135659	0.172291	0.00976909
256		0	0	0.0102429	0.00220949	0.0605795	0.00232287	0.112965	0.00134111	0.178227	0.0101252
257		0	0	0.0109763	0.00180387	0.0632582	0.00229268	0.117851	0.000866551	0.184864	0.00576978
258		0	0	0.0123139	0.00276164	0.0663978	0.00295492	0.1255	0.00131006	0.189537	0.00669833
259		0	0	0.0152284	0.00223837	0.069897	0.00291309	0.132038	0.00380849	0.198198	0.0105602
260		0	0	0.0172461	0.00127349	0.0756181	0.000908589	0.139722	0.00336788	0.207222	0.00746907
261		0	0	0.0183361	0.00094803	0.0796168	0.000788246	0.146842	0.00410172	0.210829	0.00568351
262		0	0	0.0205628	0.000937257	0.0849567	0.00168966	0.156385	0.003073	0.216991	0.00337933
263		0	0	0.0240577	0.00138897	0.0916867	0.00324094	0.167602	0.00289138	0.224539	0.00349551
264		0	0	0.0253505	0.00238628	0.0950123	0.00287728	0.175897	0.00182706	0.228903	0.0039026
265		0	0	0.0289515	0.00135528	0.103259	0.00202342	0.184519	0.00358294	0.236122	0.00469116
266		0.000257798	0.00044652	0.0327404	0.00271607	0.107244	0.00365492	0.188708	0.00535824	0.23769	0.00271607
267		0.000254065	0.000440054	0.036378	0.00234356	0.114924	0.00183275	0.200457	0.00463625	0.242124	0.00391128
268		0.000501253	0.000434098	0.0408829	0.00229876	0.119358	0.000816588	0.207769	0.00427537	0.247118	0.00156516
269		0.000740375	3.16556e-07	0.045679	0.000427667	0.125401	0.0010805	0.217617	0.0026688	0.251912	0.00280232
270		0.000971109	0.000420503	0.0483127	0.00168201	0.135713	0.00151614	0.22117	0.00222509	0.25613	0.00401134
271		0.00119904	0.00083072	0.0517986	0.00215827	0.145324	0.00380684	0.22518	0.00215827	0.261391	0.0036918
272		0.00166361	0.000412392	0.0568236	0.00179502	0.153553	0.00326292	0.231171	0.000411511	0.270611	0.000411511
273		0.00211864	0.000706215	0.0623823	0.00355454	0.160507	0.00463478	0.234408	0.000625072	0.276406	0.001078
274		0.00302396	0.00145266	0.0730402	0.00224323	0.17004	0.00329785	0.237032	0.00224323	0.281693	0.00145266
275		0.0046168	0.00222614	0.0807941	0.00159931	0.180748	0.00138504	0.24169	0	0.283934	0.00183224
276		0.00640319	0.00198144	0.087623	0.00142873	0.188701	7.47403e-05	0.249772	0.0024329	0.289305	0.0023194
277		0.00921555	0.00304063	0.0964262	0.00233587	0.201394	0.00280737	0.256013	0.00272519	0.292425	0.00346028
278		0.0105075	0.00253919	0.10351	0.00139615	0.210373	0.000387224	0.262017	0.00271056	0.296445	0.00307349
279		0.0124301	0.0026877	0.112295	0.00101699	0.218375	0.00176149	0.268087	0.00406798	0.300266	0.0043658
280		0.0150011	0.00376323	0.122877	0.00152839	0.225017	0.00132363	0.274873	0.00333105	0.307964	0.00404375
281		0.0184697	0.00461741	0.130387	0.00137313	0.23197	0.0010076	0.284081	0.00338496	0.310246	0.00363296
282		0.0224548	0.00399614	0.141923	0.00285082	0.238064	0.00235811	0.291258	0.00425533	0.312405	0.00360207
283		0.0277597	0.00270874	0.154413	0.0030747	0.245283	0.00234584	0.298851	0.00560942	0.317068	0.00470669
284		0.0343264	0.00296799	0.169257	0.00486111	0.256908	0.00261752	0.306347	0.00453368	0.322539	0.00505845
285		0.042713	0.00290357	0.181369	0.00162048	0.265722	0.00134042	0.311655	0.00295079	0.327538	0.00371765
286		0.0499799	0.00374194	0.193175	0.00295079	0.27376	0.00181744	0.321038	0.00117858	0.330975	0.000742573
287		0.0609548	0.00352147	0.204817	0.00288315	0.282396	0.00352146	0.326087	0.00191816	0.333333	0.00160909
288		0.070142	0.00183519	0.215088	0.00240683	0.294978	0.00168198	0.334181	0.00132337	0.336724	0.00097109
289		0.0815851	0.0036149	0.229286	0.00313597	0.308328	0.00168198	0.339267	0.0022326	0.338843	0.00168198
290		0.0934008	0.00386471	0.244149	0	0.318575	0.0047893	0.346827	0.00193235	0.342188	0.00189753
291		0.107294	0.00511237	0.256394	0.000726227	0.332006	0.00174495	0.350304	0.000362885	0.342971	0.0013084
292		0.123544	0.00533473	0.27216	0.00436954	0.340129	0.00169551	0.355375	0.00156994	0.345186	0.000952917
293		0.140257	0.00469618	0.286749	0.00218129	0.35058	0.00279596	0.362903	0.00186104	0.348222	0.000358158
294		0.159025	0.00825072	0.303181	0.00143086	0.359562	0.00217589	0.366791	0.000619579	0.348823	0.000619579
295		0.179724	0.00771334	0.318939	0.00282701	0.36788	0.00198307	0.371581	0.000712338	0.351224	0.000356169
296		0.202863	0.00684079	0.335583	0.00162316	0.377301	0.00162316	0.376687	0.00221199	0.352352	0.000937132
297		0.231349	0.00374307	0.35123	0.00307091	0.385929	0.00191659	0.378659	0.00265787	0.352033	0.000931418
298		0.255211	0.003344	0.364906	0.00321281	0.396195	0.00243315	0.381424	0.0028313	0.352346	0.000926896
299		0.279791	0.00244049	0.377214	0.00139457	0.406602	0.00184484	0.38285	0.00263219	0.351651	0.00125704
300		0.311574	0.00272188	0.394431	0.00422102	0.416783	0.000901904	0.384785	0.00270826	0.352753	0.00125025
301		0.341478	0.00568498	0.414779	0.00157673	0.422924	0.0019157	0.386174	0.00273097	0.353397	0.00157673
302		0.372607	0.00596	0.430037	0.00444379	0.428064	0.000592066	0.387211	0.00118413	0.353464	0.00213473
303		0.404504	0.00459094	0.446925	0.00377738	0.43067	0.0015545	0.385354	0.00128955	0.352135	0.00179498
304		0.436999	0.00846051	0.468147	0.00409117	0.440787	0.00100965	0.386682	0.00175234	0.353583	0.00236066
305		0.469926	0.00960566	0.485642	0.00355652	0.447614	0.00253719	0.389212	0.00204417	0.354676	0.00235242
306		0.505109	0.0102867	0.498361	0.000333921	0.453249	0.00291106	0.388086	0.00208534	0.353769	0.00240794
307		0.534887	0.00484197	0.513674	0.00520584	0.4587	0.00246967	0.388953	0.00258558	0.354167	0.00238723
308		0.572593	0.00517825	0.5292	0.00236822	0.460285	0.00243909	0.387341	0.00313108	0.352283	0.00236687
309		0.605471	0.00806407	0.541785	0.00181921	0.463686	0.00228718	0.388606	0.00376815	0.352952	0.00235616
310		0.633465	0.00732291	0.551116	0.00141621	0.46239	0.00277596	0.386607	0.00369017	0.351154	0.00245295
311		0.66363	0.00446311	0.562872	0.00161091	0.463642	0.00257992	0.387619	0.00365724	0.352482	0.00243106
312		0.691344	0.00194027	0.57256	0.00194027	0.467035	0.00159489	0.388029	0.00337575	0.353775	0.00304286
313		0.719371	0.00317833	0.578995	0.00221449	0.46786	0.0020454	0.387733	0.00328587	0.353414	0.00301619
314		0.743079	0.0022845	0.584557	0.00188369	0.467043	0.00198533	0.386479	0.00352842	0.352314	0.0026751
315		0.768678	0.00534674	0.587814	0.00305712	0.467121	0.0020067	0.385953	0.00332918	0.35214	0.00295947
316		0.791208	0.005579	0.59344	0.000812513	0.469066	0.00198595	0.387914	0.002928	0.354776	0.00302299
317		0.808113	0.00323286	0.596825	0.00183286	0.469665	0.00213833	0.38836	0.00294591	0.355203	0.00300859
318		0.817958	0.00274536	0.598073	0.000976744	0.469806	0.00232439	0.388801	0.00218548	0.355381	0.00327821
319		0.828407	0.00367085	0.600765	0.000602348	0.471489	0.0024141	0.390126	0.00199334	0.357143	0.00325599
320		0.833506	0.00166041	0.602445	0.000789011	0.47228	0.00284482	0.391118	0.00255429	0.356749	0.00302658
321		0.836808	0.000828984	0.602974	0.00153197	0.471463	0.00261283	0.390227	0.00242225	0.356057	0.00300331
322		0.837751	0.000778555	0.601937	0.00183769	0.470268	0.00251421	0.389738	0.00251421	0.35542	0.00289819
323		0.838198	0.00109978	0.601688	0.00191693	0.469457	0.00252629	0.389001	0.0024964	0.35442	0.00287765
324		0.838661	0.000604471	0.602444	0.00178673	0.469122	0.00246622	0.388155	0.00248167	0.353414	0.00279506
325		0.83773	0.00099552	0.601294	0.00172429	0.46806	0.00235232	0.387091	0.00245539	0.352082	0.00283038
326		0.837553	0.00101509	0.598915	0.00170898	0.466788	0.00246076	0.386551	0.00254232	0.351742	0.00280387
327		0.838049	0.000844903	0.598862	0.00156807	0.466504	0.00230528	0.386179	0.00240628	0.351382	0.00277378
328		0.839381	0.000837954	0.600387	0.00167591	0.467344	0.00221702	0.385905	0.00238649	0.351395	0.00275096
329		0.838741	0.00101124	0.601119	0.00138453	0.468031	0.00203123	0.386705	0.00236476	0.352509	0.00272591
330		0.838091	0.00148069	0.600889	0.00126391	0.468844	0.00178754	0.387348	0.00190603	0.352829	0.00251617
331		0.838689	0.00144379	0.600819	0.00136425	0.468021	0.00190995	0.387051	0.00205997	0.352237	0.00268726
332		0.838664	0.00124925	0.600312	0.00150564	0.467926	0.00212884	0.386523	0.00203973	0.352051	0.00266085
333		0.839329	0.00171274	0.600714	0.00176254	0.469129	0.00161915	0.387907	0.00202739	0.352713	0.00280359
334		0.838482	0.00161913	0.599969	0.00174548	0.467958	0.00200964	0.386661	0.00191947	0.351775	0.00276625
335		0.839414	0.00164343	0.600427	0.00216383	0.467643	0.00173349	0.386752	0.00190629	0.351801	0.00275994
336		0.83977	0.00159559	0.600939	0.00189156	0.468575	0.00138803	0.387097	0.00208204	0.351961	0.00295611
337		0.839682	0.00185126	0.60126	0.00238141	0.468727	0.00102488	0.387314	0.00206144	0.352976	0.00292686
338		0.839469	0.00186119	0.60158	0.00226492	0.469975	0.00112499	0.388467	0.00204854	0.354344	0.00290854
339		0.838914	0.00180607	0.602627	0.00251715	0.469755	0.0012123	0.388496	0.00202769	0.35472	0.00287894
340		0.839233	0.00137181	0.602868	0.00241772	0.469642	0.00142095	0.387451	0.00158208	0.353664	0.00263273
341		0.839587	0.00153224	0.602821	0.00215222	0.469895	0.0013089	0.387435	0.0015731	0.353403	0.0026178
342		0.840116	0.00177285	0.603651	0.00225821	0.470674	0.0012905	0.388736	0.00165971	0.354755	0.0026053
343		0.840367	0.00216762	0.603646	0.00252346	0.470715	0.00129199	0.388171	0.00163046	0.354723	0.00259591
344		0.839583	0.00174566	0.603623	0.00250726	0.469766	0.00138511	0.387511	0.00186437	0.354434	0.00257815
345		0.839653	0.00192128	0.604034	0.00210178	0.469536	0.00127823	0.387729	0.00185722	0.354069	0.00255646
346		0.840608	0.00197511	0.605664	0.00219618	0.470282	0.00104987	0.388514	0.00184075	0.35473	0.00253378
347		0.84097	0.00189544	0.606277	0.00231508	0.470646	0.00105784	0.389099	0.00207351	0.355191	0.00252207
348		0.839587	0.00192196	0.605414	0.00230539	0.470285	0.00115831	0.388563	0.00206397	0.354672	0.00252206
349		0.840304	0.00190822	0.606178	0.00187143	0.470572	0.00104554	0.389558	0.00204939	0.355491	0.00250424
350		0.841012	0.00189469	0.607291	0.00185856	0.471122	0.00123762	0.390127	0.00203502	0.356023	0.00247525
351		0.841407	0.00185109	0.608511	0.00193999	0.471675	0.00123153	0.391078	0.00202499	0.357143	0.00246305
352		0.839749	0.00184654	0.607426	0.00193522	0.470925	0.0012285	0.39061	0.00187624	0.357124	0.002537
353		0.839528	0.00170467	0.607628	0.00192419	0.471235	0.00123055	0.390426	0.00200687	0.356659	0.00264703
354		0.840318	0.00164953	0.608491	0.00227877	0.47184	0.00123486	0.39073	0.00199389	0.356912	0.00305167
355		0.840535	0.00184308	0.608189	0.00250702	0.471769	0.00132991	0.391653	0.00208513	0.357945	0.00328465
356		0.839713	0.00199362	0.608054	0.00249003	0.472222	0.00121812	0.391946	0.00207183	0.357257	0.0032637
357		0.839825	0.00198728	0.608638	0.00264639	0.473105	0.00121425	0.39237	0.0019253	0.357313	0.00325332
358		0.839151	0.00204021	0.609068	0.00263279	0.473449	0.000985063	0.393125	0.002053	0.358356	0.00323404
359		0.838688	0.00199917	0.607766	0.00262036	0.472324	0.00107827	0.391949	0.00216663	0.357199	0.00322004
360		0.839013	0.00195848	0.607651	0.00260804	0.472777	0.00117509	0.39261	0.00215729	0.35801	0.00320617
361		0.83827	0.00194856	0.60769	0.00259483	0.47311	0.00116913	0.39218	0.00214636	0.357755	0.00318993
362		0.838572	0.00194024	0.608201	0.00258375	0.474195	0.00116414	0.393222	0.0021372	0.358427	0.00275305
363		0.838859	0.002164	0.608337	0.00257775	0.474194	0.0012541	0.393189	0.00201089	0.35823	0.00274559
364		0.838403	0.00212074	0.608138	0.00256385	0.474008	0.00115518	0.393146	0.00200083	0.358362	0.00273184
365		0.838132	0.00211423	0.607294	0.00239731	0.473321	0.00115163	0.392322	0.00199468	0.357646	0.00272345
366		0.837928	0.00210857	0.607198	0.00239089	0.472818	0.00114855	0.392115	0.0018545	0.357453	0.00271616
367		0.837773	0.00209573	0.606925	0.00237633	0.472983	0.00114155	0.392567	0.00219692	0.357306	0.00287284
368		0.837612	0.00192807	0.60759	0.00237002	0.473944	0.0012293	0.393273	0.00219025	0.358118	0.00286413
369		0.837743	0.00208147	0.606954	0.00199981	0.473167	0.00113379	0.392871	0.00226713	0.357431	0.00291568
370		0.836967	0.00244602	0.60614	0.00177662	0.47218	0.00112782	0.392356	0.00217049	0.356767	0.00283828
371		0.83709	0.00244418	0.606436	0.00177529	0.472201	0.00112697	0.392437	0.00216886	0.356875	0.00283615
372		0.837203	0.00243686	0.607241	0.00176997	0.472784	0.00114421	0.393134	0.00216236	0.357054	0.00281107
373		0.837357	0.00245873	0.607294	0.00176468	0.472807	0.00123728	0.393306	0.0021551	0.357347	0.00280163
374		0.837553	0.00205047	0.60685	0.0017061	0.472574	0.0011374	0.393398	0.00214948	0.357533	0.00279432
375		0.837172	0.0020459	0.606612	0.00170229	0.472263	0.00113486	0.393264	0.00214469	0.357479	0.0027881
376		0.836982	0.00204362	0.606679	0.0017004	0.47248	0.0011336	0.393568	0.0021423	0.357699	0.0025974
377		0.836974	0.00203909	0.606565	0.00186347	0.472541	0.00113108	0.392694	0.00213754	0.356905	0.00259163
378		0.837026	0.00203382	0.607213	0.00185865	0.472674	0.000977013	0.392787	0.00213202	0.356721	0.00258493
379		0.836777	0.00203231	0.607134	0.00185728	0.472694	0.000976292	0.392497	0.00213044	0.356458	0.00258303
380		0.836958	0.00203007	0.606463	0.00185522	0.472171	0.000975212	0.392063	0.00212809	0.356063	0.00258017
381		0.837198	0.00202708	0.606674	0.00185249	0.47258	0.000973777	0.39259	0.00212495	0.356643	0.00257637
382		0.837258	0.00202633	0.606451	0.00185181	0.472406	0.000973418	0.392445	0.00212417	0.356512	0.00257542
383		0.837437	0.0020241	0.606885	0.00184977	0.472988	0.000972345	0.39287	0.00190965	0.356732	0.00275838
384		0.837437	0.0020241	0.606885	0.00184977	0.472988	0.000972345	0.39287	0.00190965	0.356732	0.00275838
385		0.837249	0.00202187	0.606583	0.00184773	0.472467	0.000971274	0.392438	0.00190754	0.356339	0.00275534
386		0.836508	0.00201743	0.605983	0.00184367	0.471917	0.00111907	0.391941	0.00190335	0.355922	0.00274929
387		0.836322	0.00201521	0.605732	0.00185304	0.471399	0.00111784	0.391511	0.00190126	0.355531	0.00274627
388		0.836381	0.00201447	0.605876	0.00185236	0.471227	0.00111743	0.391368	0.00190057	0.355401	0.00274526
389		0.836441	0.00201374	0.60602	0.00185167	0.47142	0.00111702	0.391225	0.00189987	0.355271	0.00274426
390		0.836501	0.002013	0.606116	0.00183963	0.471613	0.00111661	0.391447	0.00189918	0.355385	0.00256717
391		0.836501	0.002013	0.606042	0.00182937	0.471613	0.00111661	0.391447	0.00189918	0.355385	0.00256717
392		0.836195	0.00201227	0.605895	0.00183896	0.471441	0.0011162	0.391304	0.00189848	0.355255	0.00256623
393		0.836195	0.00201227	0.605895	0.00183896	0.471441	0.0011162	0.391304	0.00189848	0.355255	0.00256623
394		0.836195	0.00201227	0.605821	0.00182871	0.471441	0.0011162	0.391304	0.00189848	0.355255	0.00256623
395		0.83589	0.00201153	0.605673	0.00183828	0.471269	0.0011158	0.391161	0.00189779	0.355125	0.00256529
396		0.83589	0.00201153	0.605673	0.00183828	0.471269	0.0011158	0.391161	0.00189779	0.355125	0.00256529
397		0.83589	0.00201153	0.605673	0.00183828	0.471269	0.0011158	0.391161	0.00189779	0.355125	0.00256529
398		0.83589	0.00201153	0.605673	0.00183828	0.471269	0.0011158	0.391161	0.00189779	0.355125	0.00256529
399		0.83589	0.00201153	0.605673	0.00183828	0.471269	0.0011158	0.391161	0.00189779	0.355125	0.00256529

## Sheet: Fig 5B
Fig 5B. Changes in skew to the log normal for the distribution of VydgG
	skew (s)	0.05		0.1		0.15		0.2		0.25
time (minutes)		mean	SD	mean	SD	mean	SD	mean	SD	mean	SD
0		0	0	0	0	0	0	0	0	0	0
1		0	0	0	0	0	0	0	0	0	0
2		0	0	0	0	0	0	0	0	0	0
3		0	0	0	0	0	0	0	0	0	0
4		0	0	0	0	0	0	0	0	0	0
5		0	0	0	0	0	0	0	0	0	0
6		0	0	0	0	0	0	0	0	0	0
7		0	0	0	0	0	0	0	0	0	0
8		0	0	0	0	0	0	0	0	0	0
9		0	0	0	0	0	0	0	0	0	0
10		0	0	0	0	0	0	0	0	0	0
11		0	0	0	0	0	0	0	0	0	0
12		0	0	0	0	0	0	0	0	0	0
13		0	0	0	0	0	0	0	0	0	0
14		0	0	0	0	0	0	0	0	0	0
15		0	0	0	0	0	0	0	0	0	0
16		0	0	0	0	0	0	0	0	0	0
17		0	0	0	0	0	0	0	0	0	0
18		0	0	0	0	0	0	0	0	0	0
19		0	0	0	0	0	0	0	0	0	0
20		0	0	0	0	0	0	0	0	0	0
21		0	0	0	0	0	0	0	0	0	0
22		0	0	0	0	0	0	0	0	0	0
23		0	0	0	0	0	0	0	0	0	0
24		0	0	0	0	0	0	0	0	0	0
25		0	0	0	0	0	0	0	0	0	0
26		0	0	0	0	0	0	0	0	0	0
27		0	0	0	0	0	0	0	0	0	0
28		0	0	0	0	0	0	0	0	0	0
29		0	0	0	0	0	0	0	0	0	0
30		0	0	0	0	0	0	0	0	0	0
31		0	0	0	0	0	0	0	0	0	0
32		0	0	0	0	0	0	0	0	0	0
33		0	0	0	0	0	0	0	0	0	0
34		0	0	0	0	0	0	0	0	0	0
35		0	0	0	0	0	0	0	0	0	0
36		0	0	0	0	0	0	0	0	0	0
37		0	0	0	0	0	0	0	0	0	0
38		0	0	0	0	0	0	0	0	0	0
39		0	0	0	0	0	0	0	0	0	0
40		0	0	0	0	0	0	0	0	0	0
41		0	0	0	0	0	0	0	0	0	0
42		0	0	0	0	0	0	0	0	0	0
43		0	0	0	0	0	0	0	0	0	0
44		0	0	0	0	0	0	0	0	0	0
45		0	0	0	0	0	0	0	0	0	0
46		0	0	0	0	0	0	0	0	0	0
47		0	0	0	0	0	0	0	0	0	0
48		0	0	0	0	0	0	0	0	0	0
49		0	0	0	0	0	0	0	0	0	0
50		0	0	0	0	0	0	0	0	0	0
51		0	0	0	0	0	0	0	0	0	0
52		0	0	0	0	0	0	0	0	0	0
53		0	0	0	0	0	0	0	0	0	0
54		0	0	0	0	0	0	0	0	0	0
55		0	0	0	0	0	0	0	0	0	0
56		0	0	0	0	0	0	0	0	0	0
57		0	0	0	0	0	0	0	0	0	0
58		0	0	0	0	0	0	0	0	0	0
59		0	0	0	0	0	0	0	0	0	0
60		0	0	0	0	0	0	0	0	0	0
61		0	0	0	0	0	0	0	0	0	0
62		0	0	0	0	0	0	0	0	0	0
63		0	0	0	0	0	0	0	0	0	0
64		0	0	0	0	0	0	0	0	0	0
65		0	0	0	0	0	0	0	0	0	0
66		0	0	0	0	0	0	0	0	0	0
67		0	0	0	0	0	0	0	0	0	0
68		0	0	0	0	0	0	0	0	0	0
69		0	0	0	0	0	0	0	0	0	0
70		0	0	0	0	0	0	0	0	0	0
71		0	0	0	0	0	0	0	0	0	0
72		0	0	0	0	0	0	0	0	0	0
73		0	0	0	0	0	0	0	0	0	0
74		0	0	0	0	0	0	0	0	0	0
75		0	0	0	0	0	0	0	0	0	0
76		0	0	0	0	0	0	0	0	0	0
77		0	0	0	0	0	0	0	0	0	0
78		0	0	0	0	0	0	0	0	0	0
79		0	0	0	0	0	0	0	0	0	0
80		0	0	0	0	0	0	0	0	0	0
81		0	0	0	0	0	0	0	0	0	0
82		0	0	0	0	0	0	0	0	0	0
83		0	0	0	0	0	0	0	0	0	0
84		0	0	0	0	0	0	0	0	0	0
85		0	0	0	0	0	0	0	0	0	0
86		0	0	0	0	0	0	0	0	0	0
87		0	0	0	0	0	0	0	0	0	0
88		0	0	0	0	0	0	0	0	0	0
89		0	0	0	0	0	0	0	0	0	0
90		0	0	0	0	0	0	0	0	0	0
91		0	0	0	0	0	0	0	0	0	0
92		0	0	0	0	0	0	0	0	0	0
93		0	0	0	0	0	0	0	0	0	0
94		0	0	0	0	0	0	0	0	0	0
95		0	0	0	0	0	0	0	0	0	0
96		0	0	0	0	0	0	0	0	0	0
97		0	0	0	0	0	0	0	0	0	0
98		0	0	0	0	0	0	0	0	0	0
99		0	0	0	0	0	0	0	0	0	0
100		0	0	0	0	0	0	0	0	0	0
101		0	0	0	0	0	0	0	0	0	0
102		0	0	0	0	0	0	0	0	0	0
103		0	0	0	0	0	0	0	0	0	0
104		0	0	0	0	0	0	0	0	0	0
105		0	0	0	0	0	0	0	0	0	0
106		0	0	0	0	0	0	0	0	0	0
107		0	0	0	0	0	0	0	0	0	0
108		0	0	0	0	0	0	0	0	0	0
109		0	0	0	0	0	0	0	0	0	0
110		0	0	0	0	0	0	0	0	0	0
111		0	0	0	0	0	0	0	0	0	0
112		0	0	0	0	0	0	0	0	0	0
113		0	0	0	0	0	0	0	0	0	0
114		0	0	0	0	0	0	0	0	0	0
115		0	0	0	0	0	0	0	0	0	0
116		0	0	0	0	0	0	0	0	0	0
117		0	0	0	0	0	0	0	0	0	0
118		0	0	0	0	0	0	0	0	0	0
119		0	0	0	0	0	0	0	0	0	0
120		0	0	0	0	0	0	0	0	0	0
121		0	0	0	0	0	0	0	0	0	0
122		0	0	0	0	0	0	0	0	0	0
123		0	0	0	0	0	0	0	0	0	0
124		0	0	0	0	0	0	0	0	0	0
125		0	0	0	0	0	0	0	0	0	0
126		0	0	0	0	0	0	0	0	0	0
127		0	0	0	0	0	0	0	0	0	0
128		0	0	0	0	0	0	0	0	0	0
129		0	0	0	0	0	0	0	0	0	0
130		0	0	0	0	0	0	0	0	0	0
131		0	0	0	0	0	0	0	0	0	0
132		0	0	0	0	0	0	0	0	0	0
133		0	0	0	0	0	0	0	0	0	0
134		0	0	0	0	0	0	0	0	0	0
135		0	0	0	0	0	0	0	0	0	0
136		0	0	0	0	0	0	0	0	0	0
137		0	0	0	0	0	0	0	0	0	0
138		0	0	0	0	0	0	0	0	0	0
139		0	0	0	0	0	0	0	0	0	0
140		0	0	0	0	0	0	0	0	0	0
141		0	0	0	0	0	0	0	0	0	0
142		0	0	0	0	0	0	0	0	0	0
143		0	0	0	0	0	0	0	0	0	0
144		0	0	0	0	0	0	0	0	0	0
145		0	0	0	0	0	0	0	0	0	0
146		0	0	0	0	0	0	0	0	0	0
147		0	0	0	0	0	0	0	0	0	0
148		0	0	0	0	0	0	0	0	0	0
149		0	0	0	0	0	0	0	0	0	0
150		0	0	0	0	0	0	0	0	0	0
151		0	0	0	0	0	0	0	0	0	0
152		0	0	0	0	0	0	0	0	0	0
153		0	0	0	0	0	0	0	0	0	0
154		0	0	0	0	0	0	0	0	0	0
155		0	0	0	0	0	0	0	0	0	0
156		0	0	0	0	0	0	0	0	0	0
157		0	0	0	0	0	0	0	0	0	0
158		0	0	0	0	0	0	0	0	0	0
159		0	0	0	0	0	0	0	0	0	0
160		0	0	0	0	0	0	0	0	0	0
161		0	0	0	0	0	0	0	0	0	0
162		0	0	0	0	0	0	0	0	0	0
163		0	0	0	0	0	0	0	0	0	0
164		0	0	0	0	0	0	0	0	0	0
165		0	0	0	0	0	0	0	0	0	0
166		0	0	0	0	0	0	0	0	0	0
167		0	0	0	0	0	0	0	0	0	0
168		0	0	0	0	0	0	0	0	0	0
169		0	0	0	0	0	0	0	0	0	0
170		0	0	0	0	0	0	0	0	0	0
171		0	0	0	0	0	0	0	0	0	0
172		0	0	0	0	0	0	0	0	0	0
173		0	0	0	0	0	0	0	0	0	0
174		0	0	0	0	0	0	0	0	0	0
175		0	0	0	0	0	0	0	0	0	0
176		0	0	0	0	0	0	0	0	0	0
177		0	0	0	0	0	0	0	0	0	0
178		0	0	0	0	0	0	0	0	0	0
179		0	0	0	0	0	0	0	0	0	0
180		0	0	0	0	0	0	0	0	0	0
181		0	0	0	0	0	0	0	0	0	0
182		0	0	0	0	0	0	0	0	0	0
183		0	0	0	0	0	0	0	0	0	0
184		0	0	0	0	0	0	0	0	0	0
185		0	0	0	0	0	0	0	0	0	0
186		0	0	0	0	0	0	0	0	0	0
187		0	0	0	0	0	0	0	0	0	0
188		0	0	0	0	0	0	0	0	0	0
189		0	0	0	0	0	0	0	0	0	0
190		0	0	0	0	0	0	0	0	0	0
191		0	0	0	0	0	0	0	0	0	0
192		0	0	0	0	0	0	0	0	0	0
193		0	0	0	0	0	0	0	0	0	0
194		0	0	0	0	0	0	0	0	0	0
195		0	0	0	0	0	0	0	0	0	0
196		0	0	0	0	0	0	0	0	0	0
197		0	0	0	0	0	0	0	0	0	0
198		0	0	0	0	0	0	0	0	0	0
199		0	0	0	0	0	0	0	0	0	0
200		0	0	0	0	0	0	0	0	0	0
201		0	0	0	0	0	0	0	0	0	0
202		0	0	0	0	0	0	0	0	0	0
203		0	0	0	0	0	0	0	0	0	0
204		0	0	0	0	0	0	0	0	0	0
205		0	0	0	0	0	0	0	0	0	0
206		0	0	0	0	0	0	0	0	0	0
207		0	0	0	0	0	0	0	0	0	0
208		0	0	0	0	0	0	0	0	0	0
209		0	0	0	0	0	0	0	0	0	0
210		0	0	0	0	0	0	0	0	0	0
211		0	0	0	0	0	0	0	0	0	0
212		0	0	0	0	0	0	0	0	0	0
213		0	0	0	0	0	0	0	0	0	0
214		0	0	0	0	0	0	0	0	0	0
215		0	0	0	0	0	0	0	0	0	0
216		0	0	0	0	0	0	0	0	0	0
217		0	0	0	0	0	0	0	0	0	0
218		0	0	0	0	0	0	0	0	0	0
219		0	0	0	0	0	0	0	0	0	0
220		0	0	0	0	0	0	0	0	0	0
221		0	0	0	0	0	0	0	0	0	0
222		0	0	0	0	0	0	0	0	0	0
223		0	0	0	0	0	0	0	0	0	0
224		0	0	0	0	0	0	0	0	0	0
225		0	0	0	0	0	0	0	0	0	0
226		0	0	0	0	0	0	0	0	0	0
227		0	0	0	0	0	0	0	0	0	0
228		0	0	0	0	0	0	0	0	0	0
229		0	0	0	0	0	0	0	0	0	0
230		0	0	0	0	0	0	0	0	0	0
231		0	0	0	0	0	0	0	0	0	0
232		0	0	0	0	0	0	0	0	0	0
233		0	0	0	0	0	0	0	0	0	0
234		0	0	0	0	0	0	0	0	0	0
235		0	0	0	0	0	0	0	0	0	0
236		0	0	0	0	0	0	0	0	0	0
237		0	0	0	0	0	0	0	0	0	0
238		0	0	0	0	0	0	0	0	0	0
239		0	0	0	0	0	0	0	0	0	0
240		0	0	0	0	0	0	0	0	0	0
241		0	0	0	0	0	0	0	0	0.000358809	0.000621475
242		0	0	0	0	0	0	0	0	0.000354988	0.000614857
243		0	0	0	0	0	0	0	0	0.000351989	0.000609662
244		0	0	0	0	0	0	0	0	0.000692281	0.00119907
245		0	0	0	0	0	0	0	0	0.000682361	0.00118188
246		0	0	0	0	0	0	0	0	0.000667334	0.00115586
247		0	0	0	0	0	0	0	0	0.00066072	0.0011444
248		0	0	0	0	0	0	0	0	0.000651042	0.00112764
249		0	0	0	0	0	0	0	0	0.000643501	0.00111458
250		0	0	0	0	0	0	0	0	0.000634317	0.00109867
251		0	0	0	0	0	0	0	0	0.000628338	0.00108831
252		0	0	0	0	0	0	0	0	0.000929368	0.000929368
253		0	0	0	0	0	0	0	0	0.000909091	0.000909091
254		0	0	0	0	0	0	0	0	0.000897666	0.000897666
255		0	0	0	0	0	0	0	0	0.000888099	0.000888099
256		0	0	0	0	0	0	0	0	0.000877963	0.000877963
257		0	0	0	0	0	0	0	0	0.00144425	0.00180387
258		0	0	0	0	0	0	0	0	0.00171527	0.00226908
259		0	0	0	0	0	0	0.000281532	0.000487627	0.00225225	0.00319758
260		0	0	0	0	0	0	0.000277778	0.000481125	0.00305556	0.00315495
261		0	0	0	0	0	0	0.000547121	0.000473821	0.00328138	0.0035758
262		0	0	0	0	0	0	0.000811688	1.79953e-10	0.00378788	0.00374903
263		0	0	0	0	0	0	0.000801925	2.19921e-10	0.00427693	0.0039558
264		0	0	0	0	0	0	0.000791348	3.61929e-07	0.00421941	0.0039026
265		0	0	0	0	0	0	0.000782065	3.53388e-07	0.00443055	0.00369493
266		0	0	0	0	0.000257798	0.00044652	0.000773395	1.18328e-10	0.00541377	0.00430608
267		0	0	0	0	0.000254259	0.000440389	0.00177865	0.00116402	0.00660569	0.00308038
268		0	0	0	0	0.000250815	0.000434425	0.00250664	0.00173607	0.00827068	0.00225564
269		0	0	0	0	0.000246914	0.000427667	0.00296132	0.00195805	0.0103627	0.00195837
270		0	0	0	0	0.000728332	1.32787e-19	0.00388444	0.00222509	0.0116533	0.00126151
271		0	0	0	0	0.000719424	0	0.0057554	0.00329682	0.0134293	0.0014976
272		0	0	0	0	0.000712928	2.93517e-07	0.00712928	0.00142552	0.0147303	0.00108876
273		0	0	0	0	0.00117669	0.000815754	0.00941387	0.000403705	0.0155292	0.00121933
274		0	0	0	0	0.0018609	0.00201448	0.0104676	0.000697837	0.0179111	0.00213193
275		0	0	0	0	0.00184672	0.00199914	0.0131579	0.000692521	0.0196214	0.00222614
276		0	0	0.000228624	0.000395988	0.00274427	0.00299261	0.0150926	5.97955e-06	0.0210233	0.00377171
277		0	0	0.00022477	0.000389312	0.002922	0.00280737	0.0155091	0.000674309	0.023376	0.0043352
278		0	0	0.000447127	0.000774447	0.00514196	0.00302431	0.0167673	0.00116167	0.0272748	0.00578248
279		0	0	0.000443853	0.000768775	0.00554816	0.00269071	0.0188637	0.00101699	0.0295162	0.00390111
280		0	0	0.000441209	0.000764196	0.00794176	0.00114629	0.0213986	0.00101094	0.0319876	0.00440657
281		0	0	0.000659631	0.000659631	0.00813544	0.00137313	0.0241865	0.00190419	0.0347405	0.00467982
282		0	0	0.00130804	0	0.00915631	0.0011328	0.0272509	0.00294915	0.0394593	0.00635221
283		0	0	0.00173498	0.000751269	0.010193	0.00135437	0.0301453	0.0030747	0.0455433	0.0062065
284		0	0	0.00172712	0.000747863	0.0125216	0.000373932	0.0336788	0.00296799	0.0520294	0.00490407
285		0	0	0.00257566	0.00223059	0.0139515	0.00134042	0.0364885	0.0046582	0.0600987	0.00371764
286		0	0	0.0034338	0.00317665	0.0173716	0.0019417	0.0418205	0.0040495	0.0683955	0.00485469
287		0	0	0.00426257	0.00321817	0.0196078	0.00184575	0.0507246	0.00266198	0.0788576	0.00435221
288		0	0	0.00550964	0.00350132	0.0228862	0.00168198	0.0576393	0.000734075	0.0862471	0.00509905
289		0	0	0.00635728	0.00291327	0.0262768	0.00146815	0.0675991	0.00204358	0.0936639	0.0054068
290		0.000421674	0.000730361	0.00759013	0.00167347	0.0299389	0.000966177	0.0801181	0.0034836	0.105629	0.00790006
291		0.000838047	0.00072577	0.00922037	0.000724178	0.0341582	0.00262988	0.0907388	0.00511283	0.119212	0.00736576
292		0.00124766	0	0.0112308	0.0024926	0.0422224	0.00452995	0.103578	0.00393359	0.129549	0.00830733
293		0.00144748	0.000358158	0.0142736	0.00223436	0.0513057	0.00538683	0.114193	0.00536975	0.141646	0.006805
294		0.00185874	0	0.0187939	0.00217589	0.0613383	0.00751199	0.125568	0.00435178	0.155927	0.00784528
295		0.00452396	0.00155251	0.0217972	0.00216649	0.0734115	0.00537804	0.138186	0.00504957	0.170882	0.00649948
296		0.00511247	0.00177101	0.0276074	0.00221199	0.0877301	0.00442399	0.154397	0.00556673	0.186708	0.00408486
297		0.00691057	0.000704086	0.0339499	0.00732498	0.101241	0.00384401	0.168125	0.00455432	0.20752	0.00671655
298		0.00951224	0.00229869	0.044323	0.0085003	0.116125	0.00434461	0.185958	0.00435711	0.225975	0.00504632
299		0.0124799	0.00488098	0.0601852	0.0101286	0.136272	0.00445116	0.207729	0.00319535	0.244364	0.00854705
300		0.016016	0.00434485	0.0752891	0.00827044	0.15699	0.00777946	0.230077	0.00216119	0.263664	0.01042
301		0.0208582	0.00655542	0.0929678	0.00536353	0.180175	0.00455162	0.254072	0.00477998	0.28526	0.0117136
302		0.029998	0.00984208	0.119795	0.00788434	0.207223	0.00271319	0.274719	0.00313292	0.306098	0.0108689
303		0.0426949	0.0132729	0.145515	0.012103	0.237759	0.00628242	0.303173	0.000587544	0.328633	0.0121315
304		0.0648364	0.0131523	0.17546	0.0171977	0.270303	0.0064987	0.321713	0.00343397	0.3456	0.00826747
305		0.096818	0.0195868	0.214785	0.0189241	0.302872	0.00396208	0.348661	0.00154002	0.370198	0.00354061
306		0.136495	0.0221825	0.256603	0.0176031	0.335261	0.00601986	0.37594	0.00231348	0.396954	0.00371839
307		0.193998	0.0178981	0.301469	0.0163218	0.368572	0.00364451	0.402217	0.00473725	0.419151	0.00376
308		0.253743	0.0176267	0.34344	0.0109945	0.398596	0.00473974	0.426459	0.00455163	0.443055	0.00262581
309		0.309942	0.0103169	0.388983	0.00651026	0.429542	0.00259342	0.452933	0.00507237	0.462554	0.00599816
310		0.387169	0.00595555	0.438192	0.00339207	0.465954	0.00168824	0.480023	0.00515765	0.485275	0.00339207
311		0.466072	0.0089294	0.491632	0.00569733	0.502418	0.00227281	0.506137	0.00412847	0.505856	0.00111545
312		0.548435	0.0121212	0.542357	0.00418336	0.534438	0.00304286	0.532044	0.00292348	0.528177	0.00199202
313		0.639284	0.0106803	0.596678	0.00931097	0.575132	0.00409728	0.56016	0.00176525	0.550748	0.00792353
314		0.716739	0.0216671	0.647011	0.00945442	0.612079	0.00655294	0.590009	0.00357609	0.577007	0.00809826
315		0.789855	0.0238083	0.699873	0.0138864	0.648512	0.00607016	0.617878	0.00570485	0.601469	0.0085695
316		0.849371	0.0232119	0.744418	0.0118302	0.683621	0.0106932	0.643743	0.00252046	0.624136	0.00996012
317		0.894885	0.0127131	0.788007	0.0138108	0.719577	0.00366572	0.669312	0.00643679	0.645326	0.0108605
318		0.934558	0.00556364	0.820763	0.0112114	0.743437	0.00451573	0.690408	0.00937389	0.666842	0.012437
319		0.96262	0.010865	0.856025	0.0108548	0.766034	0.0058603	0.709541	0.0106682	0.68434	0.0138076
320		0.977789	0.00628385	0.879304	0.00672149	0.78912	0.00186558	0.724346	0.00752668	0.695076	0.0141677
321		0.987186	0.00710221	0.898668	0.00909518	0.808987	0.00147963	0.738254	0.00746882	0.70545	0.0132705
322		0.993204	0.00323693	0.915902	0.00976414	0.830615	0.00608071	0.749745	0.00740359	0.712878	0.0140356
323		0.995951	0.00231912	0.929813	0.00631607	0.844779	0.00565551	0.759742	0.00723551	0.718623	0.0136452
324		0.997657	0.00190057	0.937574	0.00462871	0.856282	0.00179698	0.767738	0.0068342	0.723561	0.0145265
325		0.998341	0.00114953	0.944583	0.0042334	0.864775	0.00152068	0.772026	0.00669668	0.727062	0.0150759
326		0.998849	0.000753695	0.949844	0.00624681	0.869143	0.00127556	0.774288	0.00647535	0.72826	0.0149649
327		0.99935	0.000281634	0.953496	0.00537324	0.871707	0.00129061	0.775772	0.00732249	0.730081	0.0147179
328		0.999355	0.000279318	0.956459	0.00461509	0.873246	0.00128	0.775681	0.00726227	0.730527	0.0147616
329		0.999361	0.000276774	0.957168	0.0048925	0.872803	0.00168355	0.774971	0.00774823	0.729786	0.0143523
330		0.999366	0.000274732	0.95797	0.00480761	0.873969	0.00173987	0.775046	0.00753323	0.729117	0.0146202
331		0.99937	0.00027285	0.957467	0.00493398	0.873661	0.00190995	0.775047	0.00742733	0.729364	0.0149172
332		0.999376	0.000270169	0.95756	0.00460777	0.873771	0.00216814	0.775782	0.00718096	0.729839	0.0152807
333		0.99938	0.000268535	0.957352	0.00457986	0.874069	0.00215489	0.775742	0.0073319	0.729612	0.0152167
334		0.999385	0.000266183	0.95743	0.0046639	0.873828	0.00207895	0.776395	0.0071573	0.730444	0.0153903
335		0.999389	0.000264355	0.957265	0.00463187	0.873474	0.00230459	0.776099	0.00756534	0.729853	0.0147589
336		0.999394	0.000262313	0.956989	0.00445932	0.873391	0.0025023	0.77692	0.00681508	0.730123	0.0146449
337		0.99925	0.000519433	0.956509	0.00440988	0.873425	0.00229109	0.776394	0.00679953	0.730244	0.0146066
338		0.999255	0.000516183	0.956781	0.00438231	0.873789	0.00224999	0.776486	0.00670541	0.729549	0.0147383
339		0.999116	0.000767461	0.956779	0.00433771	0.873285	0.0022536	0.776662	0.00669416	0.730236	0.0150984
340		0.999123	0.000760724	0.957139	0.00430159	0.873903	0.00223468	0.777793	0.00685327	0.731607	0.0149725
341		0.999128	0.000756242	0.956515	0.00466522	0.873037	0.0021815	0.777487	0.0067732	0.730948	0.0152539
342		0.999132	0.000753494	0.956554	0.00489005	0.872303	0.00161285	0.775701	0.00659245	0.729156	0.0151507
343		0.99914	0.000746783	0.956934	0.00485333	0.871949	0.0017405	0.775194	0.00693087	0.728826	0.0150568
344		0.999145	0.0007413	0.95651	0.00493383	0.871952	0.00175386	0.775701	0.00716279	0.729398	0.0149538
345		0.999008	0.00065168	0.956682	0.0049199	0.872035	0.00172197	0.775742	0.00708278	0.729584	0.0148964
346		0.998875	0.000488758	0.956492	0.00511022	0.871744	0.00178024	0.775413	0.00667672	0.729448	0.0147643
347		0.99888	0.000486493	0.956704	0.00509641	0.872215	0.00192626	0.775676	0.00696217	0.729438	0.0154235
348		0.998886	0.000484853	0.956898	0.00506811	0.872785	0.00194105	0.776676	0.00698066	0.730265	0.0153525
349		0.998894	0.000481417	0.957064	0.00491711	0.871901	0.00167904	0.775516	0.00666457	0.729123	0.0147647
350		0.998901	0.000477539	0.956953	0.00488261	0.871562	0.00166727	0.774615	0.00661783	0.728273	0.014773
351		0.998906	0.000474598	0.957033	0.00509979	0.871374	0.00165905	0.773673	0.00658523	0.727148	0.0147002
352		0.99891	0.000474397	0.957139	0.00508726	0.871452	0.00149813	0.774229	0.00656905	0.727621	0.0147416
353		0.998917	0.000471299	0.957	0.00504538	0.870862	0.00169287	0.773737	0.00641362	0.727421	0.0144584
354		0.998924	0.000468429	0.957284	0.00501713	0.871194	0.00182266	0.774185	0.00606755	0.727701	0.0144744
355		0.998932	0.000464848	0.957318	0.00510365	0.870635	0.0018368	0.773778	0.00607141	0.727127	0.0146014
356		0.998938	0.000461141	0.957469	0.00529468	0.871079	0.00179795	0.774056	0.00598529	0.726874	0.0148495
357		0.998942	0.000460309	0.957605	0.00527784	0.871489	0.00179223	0.77398	0.00596626	0.72655	0.0148022
358		0.998948	0.000457213	0.957582	0.00535479	0.871839	0.00180824	0.77381	0.00582306	0.726459	0.0146045
359		0.998952	0.000455231	0.95764	0.0052194	0.872131	0.00183064	0.774294	0.00595186	0.727249	0.0145413
360		0.998957	0.000453442	0.957827	0.00520135	0.872307	0.00179498	0.774253	0.00589282	0.72738	0.0142526
361		0.998962	0.000450964	0.957781	0.00529109	0.872045	0.00175731	0.774227	0.00586297	0.727592	0.0141804
362		0.998966	0.000448688	0.957961	0.00526851	0.871944	0.00155219	0.773768	0.00547409	0.726814	0.0141198
363		0.998969	0.000447988	0.958064	0.00526087	0.872016	0.00138293	0.773577	0.00550709	0.72678	0.0140816
364		0.998974	0.000445313	0.958157	0.0054501	0.871903	0.00135229	0.773713	0.00561096	0.726223	0.0140111
365		0.998977	0.000443858	0.957901	0.00543337	0.871913	0.00134813	0.774024	0.00559373	0.726679	0.0139681
366		0.998981	0.000443427	0.957631	0.0054188	0.871873	0.00134452	0.774247	0.00557874	0.726901	0.0138162
367		0.998986	0.000440052	0.957763	0.00528632	0.871639	0.0011625	0.774353	0.00574569	0.726788	0.0138406
368		0.998989	0.00043888	0.957886	0.00526651	0.871633	0.00135804	0.773744	0.00597696	0.7261	0.0137986
369		0.998994	0.000437548	0.95805	0.00525036	0.871536	0.00153577	0.773873	0.00590747	0.726449	0.0137124
370		0.998998	0.000434261	0.957895	0.00522272	0.871303	0.00169521	0.773935	0.00587638	0.726692	0.0136741
371		0.998999	0.000434423	0.957926	0.0052188	0.8714	0.00169393	0.773854	0.0056723	0.726521	0.0136638
372		0.999002	0.0004332	0.958052	0.00520316	0.871785	0.00168886	0.774532	0.00565531	0.727091	0.0140553
373		0.999005	0.000431582	0.957815	0.00518197	0.871843	0.00168318	0.774514	0.00568213	0.726888	0.0140081
374		0.999008	0.000430376	0.95793	0.00517217	0.871804	0.0016788	0.77451	0.00542504	0.726855	0.0139716
375		0.99901	0.000429177	0.957652	0.00516064	0.871719	0.00167506	0.774641	0.00541295	0.727093	0.0139405
376		0.999011	0.000428937	0.957699	0.0051549	0.871861	0.00167319	0.774892	0.00540692	0.727149	0.0137107
377		0.999013	0.000428062	0.957793	0.00514344	0.872146	0.00166947	0.775392	0.00539491	0.727508	0.0141078
378		0.999015	0.000426561	0.957903	0.00513015	0.872477	0.00166516	0.775603	0.00538097	0.72772	0.0142845
379		0.999016	0.000426325	0.957934	0.00512636	0.872571	0.00166393	0.775769	0.005377	0.727798	0.014487
380		0.999017	0.000425931	0.95798	0.00512069	0.872712	0.00166209	0.776017	0.00537105	0.728099	0.014471
381		0.999019	0.000425069	0.958042	0.00511316	0.872163	0.00165964	0.77561	0.00536314	0.727763	0.0144497
382		0.999019	0.000425069	0.958057	0.00511127	0.87221	0.00165903	0.775693	0.00536117	0.727864	0.0144444
383		0.99902	0.000424366	0.958104	0.00510564	0.872351	0.0016572	0.775695	0.00516264	0.727674	0.0146406
384		0.99902	0.0004246	0.958104	0.00510564	0.872351	0.0016572	0.775695	0.00516264	0.727674	0.0146406
385		0.999022	0.000424365	0.95815	0.00510002	0.872491	0.00165538	0.775942	0.00515695	0.727974	0.0146245
386		0.999023	0.0004232	0.958242	0.00508881	0.872772	0.00165174	0.776068	0.00514562	0.728205	0.0145924
387		0.999024	0.00042258	0.958288	0.00508322	0.872911	0.00164993	0.776314	0.00513997	0.728503	0.0145764
388		0.999025	0.000422426	0.958303	0.00508136	0.872958	0.00164932	0.776396	0.00513809	0.728603	0.014571
389		0.999025	0.000422271	0.958318	0.0050795	0.873004	0.00164872	0.776356	0.00532785	0.728336	0.0145657
390		0.999025	0.00042204	0.958333	0.00507765	0.873051	0.00164812	0.776438	0.0053259	0.728192	0.014667
391		0.999025	0.000422117	0.958333	0.00507765	0.873051	0.00164812	0.776438	0.0053259	0.728192	0.014667
392		0.999026	0.000421885	0.958349	0.00507579	0.873097	0.00164752	0.776519	0.00532395	0.728291	0.0146617
393		0.999026	0.000421885	0.958349	0.00507579	0.873097	0.00164752	0.776519	0.00532395	0.728291	0.0146617
394		0.999026	0.000421963	0.958349	0.00507579	0.873097	0.00164752	0.776519	0.00532395	0.728291	0.0146617
395		0.999026	0.000421731	0.958364	0.00507394	0.873143	0.00164691	0.776601	0.00532201	0.728391	0.0146563
396		0.999026	0.000421731	0.958364	0.00507394	0.873143	0.00164691	0.776601	0.00532201	0.728391	0.0146563
397		0.999026	0.000421731	0.958364	0.00507394	0.873143	0.00164691	0.776601	0.00532201	0.728391	0.0146563
398		0.999026	0.000421731	0.958364	0.00507394	0.873143	0.00164691	0.776601	0.00532201	0.728391	0.0146563
399		0.999026	0.000421731	0.958364	0.00507394	0.873143	0.00164691	0.776601	0.00532201	0.728391	0.0146563

## Sheet: Fig 6
Fig 6. Divergent signaling.
A. changes on parameter basal							B. changes on parameter Kin
time (minutes)	cell 2 (510)	cell 2 (490)	cell 2 (495)	cell 2 (500)	cell 2 (505)		time (minutes)	cell 2 (2)	cell 2 (1)	cell 2 (1.2)	cell 2 (1.4)	cell 2 (1.45)	cell 2 (1.5)
0	0.05	0.05	0.05	0.05	0.05		0	0.05	0.05	0.05	0.05	0.05	0.05
1	0.0411132	0.0410919	0.0410919	0.0411022	0.0411079		1	0.0411131	0.041111	0.0411114	0.0411118	0.0411119	0.0411121
2	0.0350389	0.034997	0.034997	0.0350165	0.0350288		2	0.0350396	0.0350354	0.0350363	0.0350371	0.0350373	0.0350375
3	0.0309345	0.0308722	0.0308722	0.0309037	0.030919		3	0.0309474	0.0309413	0.0309425	0.0309438	0.0309441	0.0309444
4	0.0282526	0.0281702	0.0281702	0.0282137	0.0282313		4	0.0282556	0.0282476	0.0282492	0.0282508	0.0282512	0.0282516
5	0.0265291	0.0264265	0.0264265	0.0264739	0.0265047		5	0.026537	0.0265271	0.0265291	0.0265311	0.0265316	0.0265321
6	0.0254815	0.0253587	0.0253587	0.02542	0.0254511		6	0.025512	0.0255002	0.0255026	0.0255049	0.0255055	0.0255061
7	0.0249438	0.0248005	0.0248005	0.024877	0.0249068		7	0.0249613	0.0249476	0.0249503	0.0249531	0.0249537	0.0249544
8	0.0247518	0.0245879	0.0245879	0.0246699	0.0247105		8	0.0247543	0.0247386	0.0247417	0.0247449	0.0247457	0.0247464
9	0.0247653	0.0245807	0.0245807	0.0246683	0.0247206		9	0.0247786	0.0247609	0.0247644	0.024768	0.0247689	0.0247697
10	0.0249359	0.0247302	0.0247302	0.0248298	0.0248857		10	0.0249685	0.0249488	0.0249527	0.0249567	0.0249577	0.0249586
11	0.0252332	0.0250062	0.0250062	0.0251208	0.0251765		11	0.0252777	0.0252559	0.0252603	0.0252646	0.0252657	0.0252668
12	0.0256269	0.0253784	0.0253784	0.0255079	0.0255635		12	0.0256639	0.02564	0.0256448	0.0256496	0.0256508	0.025652
13	0.0260866	0.0258164	0.0258164	0.0259576	0.0260173		13	0.0261066	0.0260806	0.0260858	0.026091	0.0260923	0.0260936
14	0.026582	0.0262898	0.0262898	0.0264365	0.0265084		14	0.0265916	0.0265635	0.0265691	0.0265747	0.0265762	0.0265776
15	0.0270906	0.0267762	0.0267762	0.0269306	0.0270127		15	0.027105	0.0270746	0.0270807	0.0270868	0.0270883	0.0270898
16	0.0276137	0.0272769	0.0272769	0.0274409	0.0275308		16	0.0276355	0.0276029	0.0276094	0.027616	0.0276176	0.0276192
17	0.02815	0.0277906	0.0277906	0.0279653	0.0280616		17	0.0281795	0.0281447	0.0281517	0.0281586	0.0281604	0.0281621
18	0.0286977	0.0283154	0.0283154	0.0285019	0.0286036		18	0.0287344	0.0286973	0.0287047	0.0287121	0.028714	0.0287158
19	0.0292551	0.0288497	0.0288497	0.0290487	0.029155		19	0.0292973	0.0292579	0.0292658	0.0292737	0.0292756	0.0292776
20	0.0298204	0.0293918	0.0293918	0.0296037	0.0297142		20	0.0298656	0.0298239	0.0298322	0.0298406	0.0298427	0.0298447
21	0.030392	0.0299399	0.0299399	0.030165	0.0302795		21	0.0304366	0.0303925	0.0304013	0.0304101	0.0304123	0.0304145
22	0.0309681	0.0304923	0.0304923	0.0307306	0.0308492		22	0.0310092	0.0309628	0.0309721	0.0309814	0.0309837	0.030986
23	0.031547	0.0310472	0.0310472	0.0312985	0.0314218		23	0.0315836	0.0315347	0.0315444	0.0315542	0.0315567	0.0315591
24	0.0321269	0.0316031	0.0316031	0.0318667	0.0319956		24	0.0321592	0.0321078	0.0321181	0.0321284	0.0321309	0.0321335
25	0.0327062	0.032158	0.032158	0.0324332	0.0325688		25	0.0327358	0.032682	0.0326927	0.0327035	0.0327062	0.0327089
26	0.033283	0.0327104	0.0327104	0.0329967	0.0331398		26	0.033313	0.0332567	0.033268	0.0332792	0.033282	0.0332848
27	0.0338582	0.0332609	0.0332609	0.0335594	0.0337089		27	0.0338905	0.0338317	0.0338435	0.0338552	0.0338582	0.0338611
28	0.0344332	0.0338111	0.0338111	0.0341219	0.0342777		28	0.034468	0.0344067	0.0344189	0.0344312	0.0344343	0.0344373
29	0.0350079	0.0343608	0.0343608	0.034684	0.0348461		29	0.0350451	0.0349813	0.034994	0.0350068	0.03501	0.0350132
30	0.0355823	0.0349099	0.0349099	0.0352457	0.0354142		30	0.0356217	0.0355553	0.0355686	0.0355819	0.0355852	0.0355885
31	0.0361562	0.0354585	0.0354585	0.0358069	0.0359817		31	0.0361979	0.0361288	0.0361426	0.0361564	0.0361599	0.0361633
32	0.0367294	0.0360062	0.0360062	0.0363674	0.0365486		32	0.0367734	0.0367017	0.036716	0.0367304	0.0367339	0.0367375
33	0.037302	0.0365532	0.0365532	0.0369271	0.0371147		33	0.0373482	0.0372738	0.0372887	0.0373036	0.0373073	0.037311
34	0.0378738	0.0370991	0.0370991	0.0374859	0.03768		34	0.0379221	0.0378451	0.0378605	0.0378759	0.0378798	0.0378836
35	0.0384447	0.037644	0.037644	0.0380438	0.0382444		35	0.0384952	0.0384155	0.0384314	0.0384474	0.0384514	0.0384554
36	0.0390146	0.0381878	0.0381878	0.0386006	0.0388077		36	0.0390673	0.0389848	0.0390013	0.0390178	0.0390219	0.039026
37	0.0395834	0.0387303	0.0387303	0.0391562	0.0393698		37	0.0396382	0.039553	0.03957	0.0395871	0.0395913	0.0395956
38	0.0401509	0.0392715	0.0392715	0.0397106	0.0399307		38	0.0402079	0.0401199	0.0401375	0.0401551	0.0401595	0.0401639
39	0.0407172	0.0398112	0.0398112	0.0402635	0.0404903		39	0.0407762	0.0406855	0.0407036	0.0407218	0.0407263	0.0407308
40	0.041282	0.0403493	0.0403493	0.0408149	0.0410484		40	0.0413432	0.0412496	0.0412683	0.041287	0.0412917	0.0412964
41	0.0418453	0.0408858	0.0408858	0.0413648	0.0416049		41	0.0419086	0.0418122	0.0418314	0.0418507	0.0418555	0.0418603
42	0.0424069	0.0414205	0.0414205	0.0419129	0.0421598		42	0.0424724	0.0423731	0.0423929	0.0424128	0.0424177	0.0424227
43	0.0429669	0.0419533	0.0419533	0.0424592	0.0427129		43	0.0430345	0.0429323	0.0429527	0.0429732	0.0429783	0.0429834
44	0.0435249	0.0424842	0.0424842	0.0430036	0.0432641		44	0.0435948	0.0434898	0.0435108	0.0435318	0.043537	0.0435423
45	0.0440811	0.043013	0.043013	0.043546	0.0438134		45	0.0441534	0.0440454	0.044067	0.0440886	0.044094	0.0440994
46	0.0446352	0.0435397	0.0435397	0.0440862	0.0443606		46	0.0447101	0.0445991	0.0446213	0.0446435	0.044649	0.0446546
47	0.0451871	0.0440641	0.0440641	0.0446242	0.0449056		47	0.0452649	0.0451509	0.0451737	0.0451965	0.0452022	0.0452079
48	0.0457368	0.0445861	0.0445861	0.0451599	0.0454483		48	0.0458176	0.0457006	0.045724	0.0457474	0.0457532	0.0457591
49	0.0462841	0.0451057	0.0451057	0.0456931	0.0459886		49	0.0463683	0.0462482	0.0462722	0.0462962	0.0463022	0.0463082
50	0.0468289	0.0456227	0.0456227	0.0462239	0.0465265		50	0.0469168	0.0467937	0.0468183	0.0468429	0.046849	0.0468552
51	0.0473713	0.0461371	0.0461371	0.0467522	0.0470618		51	0.0474631	0.0473369	0.0473621	0.0473873	0.0473936	0.0474
52	0.0479113	0.0466491	0.0466491	0.0472781	0.0475947		52	0.0480071	0.0478778	0.0479036	0.0479295	0.047936	0.0479424
53	0.048449	0.0471587	0.0471587	0.0478017	0.0481253		53	0.0485488	0.0484163	0.0484428	0.0484693	0.0484759	0.0484825
54	0.0489843	0.0476657	0.0476657	0.0483228	0.0486534		54	0.0490881	0.0489524	0.0489795	0.0490067	0.0490134	0.0490202
55	0.0495172	0.0481703	0.0481703	0.0488415	0.0491792		55	0.0496249	0.0494861	0.0495138	0.0495416	0.0495485	0.0495555
56	0.0500477	0.0486724	0.0486724	0.0493578	0.0497025		56	0.0501594	0.0500173	0.0500457	0.0500741	0.0500812	0.0500883
57	0.0505758	0.049172	0.049172	0.0498715	0.0502233		57	0.0506913	0.0505459	0.050575	0.0506041	0.0506113	0.0506186
58	0.0511014	0.0496689	0.0496689	0.0503827	0.0507416		58	0.0512207	0.0510721	0.0511018	0.0511315	0.0511389	0.0511464
59	0.0516245	0.0501633	0.0501633	0.0508914	0.0512574		59	0.0517476	0.0515956	0.051626	0.0516564	0.051664	0.0516716
60	0.0521451	0.0506551	0.0506551	0.0513976	0.0517707		60	0.0522719	0.0521166	0.0521476	0.0521787	0.0521865	0.0521942
61	0.0526632	0.0511443	0.0511443	0.0519012	0.0522815		61	0.0527937	0.0526349	0.0526666	0.0526984	0.0527063	0.0527143
62	0.0531788	0.0516308	0.0516308	0.0524022	0.0527896		62	0.0533128	0.0531506	0.053183	0.0532154	0.0532235	0.0532316
63	0.0536919	0.0521147	0.0521147	0.0529005	0.0532952		63	0.0538292	0.0536636	0.0536967	0.0537298	0.0537381	0.0537464
64	0.0542023	0.0525958	0.0525958	0.0533963	0.0537982		64	0.054343	0.0541738	0.0542076	0.0542414	0.0542499	0.0542584
65	0.0547102	0.0530743	0.0530743	0.0538893	0.0542986		65	0.0548541	0.0546813	0.0547158	0.0547504	0.054759	0.0547676
66	0.0552155	0.05355	0.05355	0.0543797	0.0547963		66	0.0553624	0.0551861	0.0552213	0.0552565	0.0552654	0.0552742
67	0.0557181	0.0540229	0.0540229	0.0548674	0.0552914		67	0.0558679	0.055688	0.055724	0.0557599	0.0557689	0.0557779
68	0.0562181	0.0544931	0.0544931	0.0553524	0.0557838		68	0.0563708	0.0561872	0.0562239	0.0562606	0.0562697	0.0562789
69	0.0567154	0.0549605	0.0549605	0.0558346	0.0562735		69	0.0568709	0.0566836	0.056721	0.0567584	0.0567678	0.0567772
70	0.0572101	0.055425	0.055425	0.056314	0.0567604		70	0.0573683	0.0571772	0.0572154	0.0572536	0.0572631	0.0572727
71	0.057702	0.0558867	0.0558867	0.0567906	0.0572446		71	0.057863	0.0576681	0.057707	0.057746	0.0577557	0.0577654
72	0.0581912	0.0563455	0.0563455	0.0572644	0.057726		72	0.058355	0.0581562	0.0581959	0.0582356	0.0582456	0.0582555
73	0.0586777	0.0568015	0.0568015	0.0577354	0.0582047		73	0.0588443	0.0586416	0.0586821	0.0587226	0.0587327	0.0587428
74	0.0591614	0.0572545	0.0572545	0.0582035	0.0586806		74	0.0593309	0.0591242	0.0591655	0.0592068	0.0592171	0.0592275
75	0.0596423	0.0577046	0.0577046	0.0586688	0.0591536		75	0.0598148	0.0596042	0.0596463	0.0596884	0.0596989	0.0597094
76	0.0601205	0.0581517	0.0581517	0.0591311	0.0596238		76	0.0602961	0.0600814	0.0601243	0.0601672	0.0601779	0.0601887
77	0.0605958	0.0585959	0.0585959	0.0595905	0.0600911		77	0.0607748	0.0605559	0.0605996	0.0606434	0.0606543	0.0606652
78	0.0610683	0.059037	0.059037	0.060047	0.0605556		78	0.0612508	0.0610277	0.0610723	0.0611168	0.061128	0.0611391
79	0.0615379	0.0594752	0.0594752	0.0605005	0.0610171		79	0.0617242	0.0614968	0.0615422	0.0615877	0.061599	0.0616104
80	0.0620046	0.0599103	0.0599103	0.060951	0.0614757		80	0.062195	0.0619633	0.0620095	0.0620558	0.0620674	0.062079
81	0.0624685	0.0603423	0.0603423	0.0613985	0.0619314		81	0.0626631	0.062427	0.0624742	0.0625213	0.0625331	0.0625449
82	0.0629294	0.0607712	0.0607712	0.0618429	0.0623841		82	0.0631287	0.0628881	0.0629361	0.0629842	0.0629962	0.0630083
83	0.0633874	0.061197	0.061197	0.0622843	0.0628338		83	0.0635917	0.0633466	0.0633955	0.0634445	0.0634567	0.063469
84	0.0638425	0.0616197	0.0616197	0.0627228	0.0632806		84	0.0640521	0.0638024	0.0638523	0.0639021	0.0639146	0.0639271
85	0.0642949	0.0620395	0.0620395	0.0631585	0.0637246		85	0.0645101	0.0642557	0.0643065	0.0643573	0.06437	0.0643827
86	0.0647447	0.0624565	0.0624565	0.0635914	0.0641658		86	0.0649656	0.0647064	0.0647582	0.0648099	0.0648229	0.0648358
87	0.0651918	0.0628706	0.0628706	0.0640217	0.0646044		87	0.0654187	0.0651547	0.0652074	0.0652601	0.0652733	0.0652865
88	0.0656365	0.0632819	0.0632819	0.0644492	0.0650404		88	0.0658695	0.0656005	0.0656541	0.0657079	0.0657213	0.0657348
89	0.0660786	0.0636905	0.0636905	0.0648741	0.0654738		89	0.0663179	0.0660439	0.0660985	0.0661532	0.0661669	0.0661806
90	0.0665182	0.0640963	0.0640963	0.0652964	0.0659046		90	0.066764	0.0664848	0.0665405	0.0665963	0.0666102	0.0666242
91	0.0669554	0.0644995	0.0644995	0.0657161	0.066333		91	0.0672078	0.0669235	0.0669802	0.067037	0.0670512	0.0670654
92	0.0673901	0.0648999	0.0648999	0.0661332	0.0667588		92	0.0676495	0.0673598	0.0674176	0.0674754	0.0674899	0.0675044
93	0.0678226	0.0652977	0.0652977	0.0665479	0.0671822		93	0.0680889	0.0677938	0.0678527	0.0679116	0.0679263	0.0679411
94	0.0682527	0.0656929	0.0656929	0.06696	0.0676032		94	0.0685263	0.0682256	0.0682856	0.0683456	0.0683606	0.0683756
95	0.0686805	0.0660855	0.0660855	0.0673697	0.0680218		95	0.0689615	0.0686552	0.0687163	0.0687774	0.0687927	0.068808
96	0.0691061	0.0664756	0.0664756	0.067777	0.068438		96	0.0693947	0.0690826	0.0691448	0.0692071	0.0692227	0.0692383
97	0.0695294	0.0668631	0.0668631	0.0681819	0.068852		97	0.0698258	0.0695079	0.0695713	0.0696348	0.0696506	0.0696665
98	0.0699506	0.0672481	0.0672481	0.0685844	0.0692637		98	0.070255	0.0699311	0.0699957	0.0700603	0.0700765	0.0700927
99	0.0703697	0.0676307	0.0676307	0.0689847	0.0696732		99	0.0706823	0.0703523	0.070418	0.0704839	0.0705004	0.0705169
100	0.0707867	0.0680109	0.0680109	0.0693826	0.0700805		100	0.0711076	0.0707714	0.0708384	0.0709055	0.0709223	0.0709391
101	0.0712017	0.0683886	0.0683886	0.0697783	0.0704856		101	0.0715312	0.0711885	0.0712568	0.0713251	0.0713423	0.0713594
102	0.0716146	0.068764	0.068764	0.0701718	0.0708886		102	0.0719528	0.0716037	0.0716732	0.0717429	0.0717603	0.0717778
103	0.0720256	0.0691371	0.0691371	0.0705631	0.0712896		103	0.0723727	0.072017	0.0720878	0.0721588	0.0721766	0.0721944
104	0.0724346	0.0695078	0.0695078	0.0709523	0.0716885		104	0.0727909	0.0724284	0.0725005	0.0725729	0.072591	0.0726091
105	0.0728418	0.0698763	0.0698763	0.0713394	0.0720854		105	0.0732075	0.072838	0.0729115	0.0729852	0.0730037	0.0730222
106	0.0732471	0.0702425	0.0702425	0.0717243	0.0724803		106	0.0736224	0.0732458	0.0733207	0.0733959	0.0734147	0.0734335
107	0.0736505	0.0706065	0.0706065	0.0721073	0.0728733		107	0.0740357	0.0736519	0.0737283	0.0738049	0.073824	0.0738432
108	0.0740522	0.0709683	0.0709683	0.0724882	0.0732643		108	0.0744476	0.0740564	0.0741342	0.0742122	0.0742318	0.0742513
109	0.0744522	0.071328	0.071328	0.0728671	0.0736536		109	0.074858	0.0744592	0.0745385	0.0746181	0.074638	0.0746579
110	0.0748505	0.0716855	0.0716855	0.0732441	0.0740409		110	0.075267	0.0748605	0.0749414	0.0750224	0.0750427	0.075063
111	0.0752471	0.0720409	0.0720409	0.0736192	0.0744265		111	0.0756747	0.0752603	0.0753427	0.0754253	0.075446	0.0754667
112	0.0756421	0.0723943	0.0723943	0.0739924	0.0748104		112	0.0760811	0.0756586	0.0757426	0.0758268	0.0758479	0.075869
113	0.0760355	0.0727457	0.0727457	0.0743638	0.0751925		113	0.0764863	0.0760555	0.0761411	0.076227	0.0762485	0.07627
114	0.0764274	0.073095	0.073095	0.0747333	0.075573		114	0.0768903	0.076451	0.0765383	0.0766259	0.0766478	0.0766697
115	0.0768178	0.0734424	0.0734424	0.0751011	0.0759518		115	0.0772932	0.0768452	0.0769342	0.0770235	0.0770459	0.0770682
116	0.0772067	0.0737878	0.0737878	0.0754671	0.076329		116	0.077695	0.0772381	0.0773288	0.0774199	0.0774427	0.0774656
117	0.0775943	0.0741314	0.0741314	0.0758315	0.0767046		117	0.0780959	0.0776298	0.0777223	0.0778152	0.0778385	0.0778618
118	0.0779805	0.0744731	0.0744731	0.0761943	0.0770788		118	0.0784957	0.0780203	0.0781147	0.0782094	0.0782331	0.0782569
119	0.0783654	0.074813	0.074813	0.0765555	0.0774515		119	0.0788947	0.0784097	0.078506	0.0786026	0.0786268	0.078651
120	0.0787491	0.0751511	0.0751511	0.0769151	0.0778229		120	0.0792929	0.078798	0.0788962	0.0789948	0.0790195	0.0790442
121	0.0791316	0.0754875	0.0754875	0.0772733	0.0781929		121	0.0796902	0.0791853	0.0792854	0.079386	0.0794112	0.0794364
122	0.079513	0.0758222	0.0758222	0.07763	0.0785615		122	0.0800868	0.0795716	0.0796738	0.0797764	0.0798021	0.0798278
123	0.0798933	0.0761552	0.0761552	0.0779853	0.078929		123	0.0804827	0.079957	0.0800612	0.0801659	0.0801921	0.0802184
124	0.0802725	0.0764866	0.0764866	0.0783392	0.0792952		124	0.0808781	0.0803414	0.0804478	0.0805546	0.0805814	0.0806082
125	0.0806509	0.0768164	0.0768164	0.0786918	0.0796602		125	0.0812728	0.0807251	0.0808336	0.0809426	0.0809699	0.0809973
126	0.0810282	0.0771446	0.0771446	0.0790431	0.0800241		126	0.081667	0.081108	0.0812187	0.0813299	0.0813578	0.0813858
127	0.0814047	0.0774714	0.0774714	0.0793932	0.080387		127	0.0820608	0.0814901	0.0816031	0.0817167	0.0817452	0.0817737
128	0.0817804	0.0777966	0.0777966	0.0797421	0.0807488		128	0.0824543	0.0818716	0.0819869	0.0821028	0.0821319	0.082161
129	0.0821554	0.0781204	0.0781204	0.0800897	0.0811097		129	0.0828474	0.0822525	0.0823702	0.0824885	0.0825182	0.0825479
130	0.0825296	0.0784428	0.0784428	0.0804363	0.0814696		130	0.0832403	0.0826328	0.0827529	0.0828738	0.0829041	0.0829344
131	0.0829031	0.0787638	0.0787638	0.0807818	0.0818286		131	0.083633	0.0830126	0.0831353	0.0832586	0.0832896	0.0833206
132	0.083276	0.0790834	0.0790834	0.0811263	0.0821868		132	0.0840257	0.083392	0.0835172	0.0836432	0.0836748	0.0837065
133	0.0836484	0.0794018	0.0794018	0.0814697	0.0825442		133	0.0844183	0.0837709	0.0838988	0.0840275	0.0840598	0.0840921
134	0.0840202	0.0797189	0.0797189	0.0818122	0.0829008		134	0.0848109	0.0841496	0.0842802	0.0844116	0.0844446	0.0844776
135	0.0843916	0.0800347	0.0800347	0.0821538	0.0832567		135	0.0852037	0.0845279	0.0846613	0.0847956	0.0848293	0.0848631
136	0.0847626	0.0803494	0.0803494	0.0824945	0.083612		136	0.0855966	0.0849061	0.0850423	0.0851795	0.0852139	0.0852484
137	0.0851332	0.0806628	0.0806628	0.0828344	0.0839666		137	0.0859898	0.085284	0.0854232	0.0855634	0.0855986	0.0856338
138	0.0855035	0.0809752	0.0809752	0.0831735	0.0843207		138	0.0863832	0.0856619	0.0858041	0.0859473	0.0859833	0.0860193
139	0.0858736	0.0812865	0.0812865	0.0835119	0.0846743		139	0.0867771	0.0860397	0.086185	0.0863314	0.0863682	0.086405
140	0.0862434	0.0815967	0.0815967	0.0838495	0.0850274		140	0.0871714	0.0864175	0.086566	0.0867156	0.0867532	0.0867908
141	0.0866131	0.0819059	0.0819059	0.0841865	0.08538		141	0.0875662	0.0867953	0.0869471	0.0871001	0.0871385	0.087177
142	0.0869827	0.0822141	0.0822141	0.0845228	0.0857323		142	0.0879616	0.0871733	0.0873284	0.0874848	0.0875241	0.0875634
143	0.0873522	0.0825214	0.0825214	0.0848586	0.0860842		143	0.0883576	0.0875514	0.08771	0.0878699	0.08791	0.0879503
144	0.0877217	0.0828277	0.0828277	0.0851938	0.0864359		144	0.0887543	0.0879297	0.0880918	0.0882553	0.0882964	0.0883376
145	0.0880913	0.0831332	0.0831332	0.0855286	0.0867873		145	0.0891517	0.0883083	0.0884741	0.0886413	0.0886833	0.0887254
146	0.088461	0.0834378	0.0834378	0.0858628	0.0871385		146	0.08955	0.0886872	0.0888567	0.0890277	0.0890707	0.0891138
147	0.0888308	0.0837417	0.0837417	0.0861967	0.0874895		147	0.0899492	0.0890665	0.0892399	0.0894148	0.0894588	0.0895029
148	0.0892007	0.0840448	0.0840448	0.0865302	0.0878404		148	0.0903494	0.0894462	0.0896236	0.0898026	0.0898476	0.0898927
149	0.0895709	0.0843471	0.0843471	0.0868634	0.0881912		149	0.0907508	0.0898265	0.090008	0.0901911	0.0902371	0.0902833
150	0.0899415	0.0846488	0.0846488	0.0871963	0.0885421		150	0.0911534	0.0902074	0.0903931	0.0905804	0.0906276	0.0906748
151	0.0903124	0.0849498	0.0849498	0.087529	0.088893		151	0.0915573	0.0905889	0.090779	0.0909707	0.091019	0.0910673
152	0.0906838	0.0852502	0.0852502	0.0878616	0.089244		152	0.0919626	0.0909712	0.0911658	0.091362	0.0914114	0.0914609
153	0.0910558	0.0855501	0.0855501	0.0881941	0.0895953		153	0.0923695	0.0913543	0.0915535	0.0917543	0.0918049	0.0918556
154	0.0914285	0.0858495	0.0858495	0.0885265	0.0899468		154	0.092778	0.0917383	0.0919422	0.0921478	0.0921996	0.0922516
155	0.0918019	0.0861483	0.0861483	0.088859	0.0902987		155	0.0931882	0.0921232	0.092332	0.0925426	0.0925956	0.0926488
156	0.0921761	0.0864467	0.0864467	0.0891915	0.090651		156	0.0936002	0.0925092	0.0927229	0.0929386	0.0929929	0.0930474
157	0.0925513	0.0867448	0.0867448	0.0895242	0.0910037		157	0.0940142	0.0928962	0.0931151	0.093336	0.0933917	0.0934475
158	0.0929274	0.0870424	0.0870424	0.0898571	0.091357		158	0.0944302	0.0932844	0.0935086	0.0937349	0.093792	0.0938492
159	0.0933045	0.0873398	0.0873398	0.0901901	0.0917109		159	0.0948483	0.0936739	0.0939034	0.0941353	0.0941938	0.0942524
160	0.0936828	0.0876368	0.0876368	0.0905235	0.0920655		160	0.0952687	0.0940646	0.0942997	0.0945374	0.0945973	0.0946574
161	0.0940624	0.0879336	0.0879336	0.0908572	0.0924207		161	0.0956914	0.0944567	0.0946976	0.0949411	0.0950026	0.0950642
162	0.0944432	0.0882303	0.0882303	0.0911913	0.0927768		162	0.0961165	0.0948503	0.095097	0.0953466	0.0954096	0.0954728
163	0.0948254	0.0885267	0.0885267	0.0915259	0.0931338		163	0.0965442	0.0952453	0.095498	0.095754	0.0958186	0.0958834
164	0.0952091	0.0888231	0.0888231	0.0918609	0.0934917		164	0.0969745	0.0956419	0.0959009	0.0961633	0.0962295	0.096296
165	0.0955944	0.0891193	0.0891193	0.0921965	0.0938506		165	0.0974075	0.0960402	0.0963055	0.0965746	0.0966425	0.0967107
166	0.0959812	0.0894155	0.0894155	0.0925327	0.0942106		166	0.0978433	0.0964402	0.096712	0.096988	0.0970577	0.0971276
167	0.0963698	0.0897118	0.0897118	0.0928696	0.0945717		167	0.0982821	0.096842	0.0971204	0.0974035	0.097475	0.0975469
168	0.0967602	0.090008	0.090008	0.0932072	0.094934		168	0.0987239	0.0972457	0.097531	0.0978214	0.0978948	0.0979685
169	0.0971524	0.0903044	0.0903044	0.0935456	0.0952975		169	0.0991689	0.0976513	0.0979438	0.0982417	0.098317	0.0983927
170	0.0975466	0.0906008	0.0906008	0.0938848	0.0956624		170	0.0996169	0.0980588	0.0983589	0.0986646	0.0987419	0.0988196
171	0.0979429	0.0908975	0.0908975	0.0942249	0.0960287		171	0.100068	0.0984685	0.0987763	0.0990902	0.0991695	0.0992492
172	0.0983412	0.0911943	0.0911943	0.094566	0.0963965		172	0.100523	0.0988803	0.0991963	0.0995185	0.0996	0.0996819
173	0.0987418	0.0914914	0.0914914	0.094908	0.0967657		173	0.100982	0.0992944	0.099619	0.0999497	0.100033	0.100118
174	0.0991446	0.0917887	0.0917887	0.0952511	0.0971366		174	0.101444	0.0997109	0.100044	0.100384	0.10047	0.100556
175	0.0995498	0.0920864	0.0920864	0.0955952	0.0975092		175	0.101911	0.10013	0.100473	0.100821	0.10091	0.100999
176	0.0999574	0.0923844	0.0923844	0.0959406	0.0978834		176	0.102382	0.100552	0.100904	0.101262	0.101353	0.101444
177	0.100368	0.0926829	0.0926829	0.0962871	0.0982595		177	0.102858	0.100976	0.101338	0.101706	0.1018	0.101893
178	0.10078	0.0929817	0.0929817	0.0966349	0.0986374		178	0.103338	0.101403	0.101775	0.102154	0.10225	0.102346
179	0.101196	0.0932811	0.0932811	0.096984	0.0990173		179	0.103823	0.101834	0.102216	0.102605	0.102704	0.102803
180	0.101614	0.093581	0.093581	0.0973342	0.0993991		180	0.104314	0.102267	0.10266	0.10306	0.103162	0.103264
181	0.102034	0.0938813	0.0938813	0.0976854	0.0997826		181	0.10481	0.102704	0.103107	0.103519	0.103623	0.103728
182	0.102456	0.0941821	0.0941821	0.0980379	0.100168		182	0.105312	0.103143	0.103558	0.103982	0.104089	0.104197
183	0.102881	0.0944834	0.0944834	0.0983917	0.100554		183	0.105819	0.103587	0.104013	0.104449	0.104559	0.10467
184	0.103307	0.0947853	0.0947853	0.098747	0.100943		184	0.106333	0.104033	0.104472	0.10492	0.105034	0.105148
185	0.103737	0.0950878	0.0950878	0.0991038	0.101333		185	0.106853	0.104484	0.104934	0.105395	0.105512	0.10563
186	0.10417	0.0953911	0.0953911	0.0994624	0.101726		186	0.107379	0.104938	0.105401	0.105875	0.105996	0.106117
187	0.104605	0.0956953	0.0956953	0.0998228	0.102122		187	0.107912	0.105396	0.105871	0.10636	0.106484	0.106609
188	0.105045	0.0960002	0.0960002	0.100185	0.10252		188	0.108452	0.105858	0.106347	0.106849	0.106977	0.107106
189	0.105488	0.0963062	0.0963062	0.10055	0.102921		189	0.108998	0.106324	0.106826	0.107344	0.107476	0.107609
190	0.105936	0.0966132	0.0966132	0.100917	0.103325		190	0.109553	0.106794	0.107311	0.107844	0.10798	0.108117
191	0.106388	0.0969213	0.0969213	0.101286	0.103732		191	0.110114	0.107269	0.1078	0.10835	0.10849	0.108631
192	0.106845	0.0972306	0.0972306	0.101658	0.104142		192	0.110684	0.107748	0.108295	0.108861	0.109005	0.109151
193	0.107307	0.0975411	0.0975411	0.102032	0.104557		193	0.111261	0.108231	0.108795	0.109378	0.109527	0.109678
194	0.107774	0.0978529	0.0978529	0.102409	0.104975		194	0.111846	0.108719	0.1093	0.109902	0.110056	0.110211
195	0.108247	0.0981662	0.0981662	0.102789	0.105397		195	0.112439	0.109212	0.109811	0.110432	0.11059	0.110751
196	0.108726	0.0984809	0.0984809	0.103172	0.105824		196	0.113041	0.10971	0.110328	0.110968	0.111132	0.111297
197	0.109211	0.0987972	0.0987972	0.103558	0.106254		197	0.113653	0.110213	0.11085	0.111511	0.111681	0.111852
198	0.109702	0.0991151	0.0991151	0.103948	0.10669		198	0.114275	0.110721	0.111379	0.112062	0.112237	0.112413
199	0.1102	0.0994346	0.0994346	0.104341	0.10713		199	0.114907	0.111235	0.111915	0.112619	0.1128	0.112983
200	0.110706	0.099756	0.099756	0.104737	0.107575		200	0.11555	0.111755	0.112457	0.113184	0.113371	0.11356
201	0.111218	0.100079	0.100079	0.105138	0.108026		201	0.116206	0.112281	0.113006	0.113757	0.11395	0.114145
202	0.111738	0.100404	0.100404	0.105542	0.108482		202	0.116874	0.112813	0.113561	0.114338	0.114537	0.114739
203	0.112266	0.100731	0.100731	0.10595	0.108943		203	0.117555	0.113352	0.114124	0.114927	0.115133	0.115342
204	0.112802	0.10106	0.10106	0.106362	0.109411		204	0.11825	0.113897	0.114694	0.115524	0.115737	0.115953
205	0.113347	0.101392	0.101392	0.106778	0.109884		205	0.118959	0.114449	0.115272	0.116129	0.11635	0.116574
206	0.113901	0.101725	0.101725	0.107199	0.110363		206	0.119683	0.115009	0.115857	0.116744	0.116973	0.117205
207	0.114463	0.102061	0.102061	0.107624	0.110849		207	0.120423	0.115576	0.116451	0.117369	0.117606	0.117846
208	0.115035	0.102399	0.102399	0.108054	0.111342		208	0.121178	0.11615	0.117054	0.118004	0.118249	0.118498
209	0.115616	0.102739	0.102739	0.108489	0.111841		209	0.121951	0.116732	0.117666	0.118649	0.118904	0.119161
210	0.116208	0.103082	0.103082	0.108928	0.112347		210	0.122741	0.117322	0.118287	0.119306	0.119569	0.119837
211	0.116809	0.103428	0.103428	0.109373	0.11286		211	0.123549	0.11792	0.118918	0.119973	0.120247	0.120524
212	0.117421	0.103776	0.103776	0.109822	0.113381		212	0.124375	0.118527	0.119559	0.120653	0.120937	0.121225
213	0.118044	0.104127	0.104127	0.110277	0.113909		213	0.125221	0.119142	0.12021	0.121345	0.121639	0.121939
214	0.118678	0.104481	0.104481	0.110738	0.114445		214	0.126087	0.119766	0.120872	0.122049	0.122355	0.122666
215	0.119323	0.104837	0.104837	0.111204	0.114989		215	0.126972	0.120399	0.121546	0.122767	0.123085	0.123408
216	0.119979	0.105197	0.105197	0.111675	0.115541		216	0.127878	0.121041	0.12223	0.123498	0.123829	0.124165
217	0.120648	0.105559	0.105559	0.112152	0.116101		217	0.128807	0.121693	0.122926	0.124243	0.124587	0.124937
218	0.121329	0.105925	0.105925	0.112636	0.11667		218	0.129761	0.122355	0.123635	0.125003	0.12536	0.125724
219	0.122022	0.106294	0.106294	0.113125	0.117248		219	0.130743	0.123028	0.124356	0.125777	0.126149	0.126528
220	0.122728	0.106666	0.106666	0.113621	0.117834		220	0.131754	0.123713	0.12509	0.126567	0.126954	0.127349
221	0.123447	0.107041	0.107041	0.114123	0.11843		221	0.132797	0.124408	0.125837	0.127374	0.127777	0.128188
222	0.124179	0.107419	0.107419	0.114631	0.119035		222	0.133875	0.125116	0.126599	0.128198	0.128618	0.129046
223	0.124925	0.107802	0.107802	0.115146	0.119649		223	0.134989	0.125836	0.127376	0.12904	0.129478	0.129925
224	0.125685	0.108187	0.108187	0.115669	0.120274		224	0.136142	0.126569	0.128168	0.129902	0.130358	0.130826
225	0.126462	0.108577	0.108577	0.1162	0.12091		225	0.137336	0.127316	0.128977	0.130784	0.131261	0.131749
226	0.127257	0.108971	0.108971	0.116739	0.121558		226	0.138573	0.128076	0.129803	0.131687	0.132185	0.132696
227	0.128071	0.109369	0.109369	0.117288	0.122219		227	0.139856	0.12885	0.130647	0.132613	0.133134	0.133667
228	0.128906	0.109771	0.109771	0.117845	0.122893		228	0.141187	0.12964	0.13151	0.133561	0.134106	0.134665
229	0.129764	0.110178	0.110178	0.118412	0.123582		229	0.142568	0.130444	0.132391	0.134534	0.135105	0.135691
230	0.130646	0.11059	0.11059	0.118989	0.124286		230	0.144002	0.131264	0.133292	0.135532	0.13613	0.136744
231	0.131554	0.111007	0.111007	0.119577	0.125006		231	0.145492	0.132099	0.134214	0.136557	0.137183	0.137827
232	0.132489	0.111429	0.111429	0.120176	0.125743		232	0.147045	0.132952	0.135157	0.137608	0.138265	0.138942
233	0.133453	0.111856	0.111856	0.120786	0.126498		233	0.148668	0.133823	0.136123	0.13869	0.139379	0.14009
234	0.134448	0.112289	0.112289	0.121409	0.127272		234	0.15037	0.134713	0.137114	0.139802	0.140527	0.141274
235	0.135474	0.112728	0.112728	0.122044	0.128065		235	0.152159	0.135622	0.138129	0.140948	0.14171	0.142497
236	0.136535	0.113172	0.113172	0.122691	0.128878		236	0.154042	0.136551	0.139171	0.14213	0.142932	0.143761
237	0.13763	0.113622	0.113622	0.123352	0.129712		237	0.156027	0.137502	0.140242	0.14335	0.144194	0.145069
238	0.138762	0.114079	0.114079	0.124027	0.130569		238	0.158122	0.138474	0.141341	0.144609	0.1455	0.146424
239	0.139933	0.114542	0.114542	0.124716	0.131448		239	0.160336	0.139469	0.142472	0.145909	0.14685	0.147827
240	0.141144	0.115011	0.115011	0.12542	0.13235		240	0.162688	0.140489	0.143634	0.147254	0.148248	0.149283
241	0.142396	0.115488	0.115488	0.126139	0.133278		241	0.165196	0.141533	0.144831	0.148647	0.149699	0.150795
242	0.143691	0.115971	0.115971	0.126874	0.13423		242	0.167881	0.142604	0.146065	0.150091	0.151205	0.152369
243	0.145032	0.116461	0.116461	0.127625	0.135209		243	0.170763	0.143703	0.147337	0.151591	0.152773	0.154011
244	0.146425	0.116959	0.116959	0.128395	0.136218		244	0.173861	0.144831	0.148651	0.15315	0.154406	0.155724
245	0.147879	0.117465	0.117465	0.129184	0.137259		245	0.177217	0.14599	0.150008	0.154772	0.156109	0.157514
246	0.149399	0.11798	0.11798	0.129993	0.138336		246	0.180883	0.147181	0.151411	0.156462	0.157887	0.159388
247	0.150994	0.118503	0.118503	0.130824	0.13945		247	0.184908	0.148406	0.152864	0.158228	0.159749	0.161356
248	0.15267	0.119035	0.119035	0.131678	0.140604		248	0.189345	0.149667	0.15437	0.160074	0.161701	0.163426
249	0.154435	0.119577	0.119577	0.132556	0.141802		249	0.194271	0.150967	0.155933	0.162008	0.163753	0.165606
250	0.156296	0.120128	0.120128	0.133459	0.143045		250	0.199812	0.152306	0.157556	0.164038	0.165912	0.167911
251	0.158259	0.120689	0.120689	0.134389	0.144337		251	0.206099	0.153689	0.159246	0.166174	0.168193	0.170352
252	0.160332	0.121261	0.121261	0.135346	0.14568		252	0.213324	0.155116	0.161006	0.168427	0.170606	0.172946
253	0.162522	0.121843	0.121843	0.136332	0.147078		253	0.221762	0.156592	0.162843	0.170808	0.173167	0.175712
254	0.164838	0.122436	0.122436	0.137349	0.148533		254	0.231794	0.15812	0.164763	0.173332	0.175894	0.178671
255	0.167304	0.123042	0.123042	0.138399	0.150052		255	0.243992	0.159703	0.166774	0.176016	0.178808	0.18185
256	0.169949	0.123659	0.123659	0.139484	0.151643		256	0.259275	0.161345	0.168884	0.178879	0.181933	0.18528
257	0.172802	0.12429	0.12429	0.140609	0.153313		257	0.279121	0.16305	0.171103	0.181945	0.185299	0.189
258	0.175892	0.124934	0.124934	0.141774	0.155069		258	0.306189	0.164823	0.173441	0.185241	0.188943	0.193056
259	0.179248	0.125592	0.125592	0.142982	0.156919		259	0.345575	0.16667	0.175912	0.188802	0.192908	0.197508
260	0.182898	0.126265	0.126265	0.144237	0.15887		260	0.407862	0.168596	0.178529	0.192667	0.197248	0.202428
261	0.186882	0.126952	0.126952	0.145541	0.160931		261	0.506108	0.170608	0.18131	0.196887	0.202032	0.207912
262	0.191287	0.127656	0.127656	0.146899	0.163118		262	0.614185	0.17271	0.18427	0.201521	0.207342	0.214079
263	0.196214	0.128377	0.128377	0.148316	0.165448		263	0.711752	0.174905	0.187426	0.206638	0.213282	0.221082
264	0.201765	0.129116	0.129116	0.149795	0.167935		264	0.800288	0.17719	0.190794	0.212326	0.219984	0.229128
265	0.208048	0.129873	0.129873	0.151343	0.170599		265	0.882415	0.179564	0.194392	0.218696	0.227625	0.238504
266	0.215284	0.130649	0.130649	0.152966	0.173464		266	0.959852	0.18202	0.198236	0.225894	0.236445	0.249618
267	0.22377	0.131446	0.131446	0.154669	0.176562		267	1.03365	0.184544	0.202341	0.234107	0.246774	0.263067
268	0.233851	0.132265	0.132265	0.156462	0.179925		268	1.10448	0.18711	0.206711	0.243579	0.259075	0.27976
269	0.246163	0.133106	0.133106	0.158354	0.183598		269	1.17277	0.189665	0.211327	0.254627	0.274014	0.301138
270	0.261569	0.133972	0.133972	0.160353	0.187633		270	1.23881	0.192114	0.216125	0.267658	0.292569	0.329593
271	0.281695	0.134863	0.134863	0.162473	0.192102		271	1.30283	0.194284	0.220944	0.283159	0.316194	0.369292
272	0.309182	0.13578	0.13578	0.164727	0.197089		272	1.36501	0.195828	0.225394	0.301543	0.346915	0.427494
273	0.349288	0.136726	0.136726	0.16713	0.202708		273	1.42548	0.195945	0.22845	0.322327	0.38657	0.51375
274	0.412793	0.137703	0.137703	0.169703	0.209112		274	1.48436	0.192467	0.227149	0.340424	0.430614	0.621336
275	0.51127	0.138711	0.138711	0.172468	0.216507		275	1.54174	0.179723	0.213566	0.335484	0.443975	0.713167
276	0.61714	0.139751	0.139751	0.175448	0.225178		276	1.59772	0.155623	0.18459	0.294087	0.395841	0.640581
277	0.71242	0.140821	0.140821	0.17867	0.235534		277	1.65238	0.133292	0.157521	0.253292	0.347111	0.562225
278	0.798802	0.141918	0.141918	0.182165	0.248196		278	1.70577	0.117198	0.138204	0.226218	0.320653	0.535152
279	0.878904	0.143037	0.143037	0.18597	0.264107		279	1.75798	0.105839	0.124684	0.208468	0.308634	0.551543
280	0.954292	0.144171	0.144171	0.190129	0.284936		280	1.80905	0.0976922	0.115018	0.19596	0.303246	0.599088
281	1.026	0.145306	0.145306	0.19469	0.313498		281	1.85904	0.0917156	0.107909	0.18635	0.300197	0.671224
282	1.09475	0.146423	0.146423	0.199703	0.355331		282	1.90799	0.0872147	0.102514	0.1784	0.297529	0.76674
283	1.16094	0.147481	0.147481	0.205208	0.421617		283	1.95596	0.0837261	0.0982842	0.171473	0.29456	0.885817
284	1.22485	0.148409	0.148409	0.211208	0.522287		284	2.00298	0.0809393	0.0948616	0.165242	0.291118	1.02209
285	1.28672	0.149061	0.149061	0.217591	0.628183		285	2.04909	0.0786485	0.092009	0.159532	0.287227	1.15767
286	1.3467	0.149099	0.149099	0.223854	0.7234		286	2.09432	0.0767087	0.0895625	0.154243	0.282961	1.27868
287	1.40493	0.147472	0.147472	0.227905	0.809847		287	2.13872	0.075025	0.0874172	0.149315	0.278386	1.38305
288	1.46155	0.13972	0.13972	0.219974	0.889974		288	2.18231	0.0735297	0.0854957	0.144707	0.273553	1.47345
289	1.51663	0.120557	0.120557	0.188459	0.965289		289	2.22512	0.0721766	0.083748	0.140387	0.268497	1.55312
290	1.57028	0.103327	0.103327	0.160028	1.03678		290	2.26719	0.0709328	0.0821355	0.13633	0.263246	1.62472
291	1.62257	0.0910151	0.0910151	0.140345	1.10512		291	2.30853	0.0697758	0.0806339	0.132515	0.257825	1.69029
292	1.67357	0.0821625	0.0821625	0.126529	1.17076		292	2.34917	0.068688	0.0792221	0.128922	0.252258	1.7513
293	1.72334	0.0757201	0.0757201	0.116504	1.23409		293	2.38914	0.0676586	0.0778874	0.125533	0.246567	1.80882
294	1.77195	0.0708888	0.0708888	0.108977	1.29546		294	2.42846	0.0666774	0.0766182	0.122334	0.240779	1.8636
295	1.81945	0.0672185	0.0672185	0.103179	1.35514		295	2.46715	0.0657384	0.0754061	0.119309	0.234921	1.91619
296	1.86589	0.0643823	0.0643823	0.0984717	1.4133		296	2.50523	0.064837	0.0742454	0.116446	0.229022	1.96698
297	1.91131	0.0620891	0.0620891	0.0945875	1.47004		297	2.54272	0.0639688	0.0731308	0.113732	0.223109	2.01626
298	1.95576	0.0602069	0.0602069	0.0913323	1.52542		298	2.57964	0.0631303	0.0720572	0.111156	0.217212	2.06423
299	1.99928	0.0586311	0.0586311	0.0885115	1.57948		299	2.616	0.0623197	0.0710216	0.10871	0.211357	2.11104
300	2.04189	0.0572653	0.0572653	0.0859877	1.63225		300	2.65183	0.0615351	0.0700214	0.106383	0.205569	2.15682
301	2.08365	0.0560636	0.0560636	0.0837202	1.68377		301	2.68713	0.0607747	0.069054	0.104166	0.199872	2.20165
302	2.12458	0.0549957	0.0549957	0.0816611	1.7341		302	2.72193	0.060037	0.0681169	0.102052	0.194287	2.2456
303	2.16471	0.0540312	0.0540312	0.079763	1.78327		303	2.75624	0.0593208	0.0672084	0.100034	0.18883	2.28872
304	2.20407	0.0531415	0.0531415	0.0779946	1.83133		304	2.79007	0.0586256	0.0663269	0.0981066	0.183518	2.33108
305	2.24269	0.0523152	0.0523152	0.0763417	1.87832		305	2.82343	0.0579504	0.0654713	0.096262	0.178362	2.37269
306	2.28059	0.0515451	0.0515451	0.0747899	1.9243		306	2.85634	0.0572944	0.06464	0.0944948	0.17337	2.4136
307	2.3178	0.0508232	0.0508232	0.0733251	1.9693		307	2.88881	0.056657	0.063832	0.0928005	0.16855	2.45384
308	2.35435	0.0501419	0.0501419	0.0719335	2.01335		308	2.92085	0.0560377	0.063046	0.0911747	0.163906	2.49343
309	2.39025	0.0494967	0.0494967	0.0706072	2.05651		309	2.95247	0.0554362	0.0622816	0.0896129	0.159438	2.5324
310	2.42553	0.0488854	0.0488854	0.0693416	2.09881		310	2.98368	0.054852	0.0615378	0.0881108	0.155148	2.57076
311	2.46021	0.0483058	0.0483058	0.0681321	2.14027		311	3.0145	0.0542848	0.060814	0.0866644	0.151033	2.60854
312	2.4943	0.0477556	0.0477556	0.066974	2.18093		312	3.04492	0.0537341	0.0601093	0.0852706	0.14709	2.64575
313	2.52782	0.0472326	0.0472326	0.0658624	2.22081		313	3.07497	0.0531997	0.0594233	0.0839267	0.143316	2.68242
314	2.5608	0.046735	0.046735	0.064793	2.25996		314	3.10465	0.0526815	0.0587554	0.0826298	0.139706	2.71855
315	2.59325	0.046262	0.046262	0.0637632	2.29839		315	3.13397	0.0521791	0.0581053	0.0813771	0.136254	2.75417
316	2.62518	0.0458127	0.0458127	0.0627709	2.33613		316	3.16294	0.0516924	0.0574725	0.0801658	0.132954	2.78929
317	2.65661	0.0453864	0.0453864	0.0618145	2.37319		317	3.19156	0.0512211	0.0568567	0.0789933	0.129801	2.82393
318	2.68755	0.0449822	0.0449822	0.0608921	2.40961		318	3.21985	0.0507651	0.0562575	0.0778579	0.126787	2.85808
319	2.71802	0.0445994	0.0445994	0.0600017	2.44541		319	3.24781	0.0503242	0.0556744	0.0767578	0.123906	2.89178
320	2.74803	0.0442371	0.0442371	0.0591416	2.4806		320	3.27545	0.0498981	0.0551074	0.0756914	0.121153	2.92503
321	2.77759	0.0438945	0.0438945	0.0583099	2.5152		321	3.30278	0.0494868	0.0545561	0.0746568	0.11852	2.95784
322	2.80672	0.0435711	0.0435711	0.0575054	2.54923		322	3.3298	0.0490901	0.0540203	0.0736525	0.116001	2.99023
323	2.83543	0.0432663	0.0432663	0.0567272	2.58271		323	3.35652	0.0487078	0.0534999	0.0726766	0.113591	3.0222
324	2.86372	0.0429793	0.0429793	0.0559747	2.61566		324	3.38295	0.0483396	0.0529946	0.0717279	0.111284	3.05376
325	2.89162	0.0427096	0.0427096	0.0552472	2.64809		325	3.40909	0.0479855	0.0525043	0.0708053	0.109074	3.08493
326	2.91912	0.0424565	0.0424565	0.054544	2.68001		326	3.43495	0.0476453	0.0520287	0.0699078	0.106955	3.11571
327	2.94625	0.0422195	0.0422195	0.0538644	2.71145		327	3.46054	0.0473187	0.0515677	0.0690345	0.104924	3.14612
328	2.973	0.0419978	0.0419978	0.0532076	2.7424		328	3.48586	0.0470055	0.0511211	0.0681841	0.102975	3.17616
329	2.99939	0.0417909	0.0417909	0.0525731	2.7729		329	3.51092	0.0467054	0.0506888	0.0673559	0.101103	3.20584
330	3.02543	0.041598	0.041598	0.05196	2.80294		330	3.53571	0.0464183	0.0502707	0.0665486	0.0993041	3.23517
331	3.05114	0.0414187	0.0414187	0.051368	2.83255		331	3.56026	0.0461439	0.0498666	0.0657618	0.0975744	3.26416
332	3.07651	0.0412522	0.0412522	0.0507969	2.86173		332	3.58456	0.0458821	0.0494763	0.0649948	0.0959103	3.29282
333	3.10155	0.0410979	0.0410979	0.0502463	2.8905		333	3.60862	0.0456324	0.0490997	0.064247	0.0943083	3.32114
334	3.12628	0.0409552	0.0409552	0.0497159	2.91887		334	3.63244	0.0453946	0.0487367	0.0635178	0.0927646	3.34915
335	3.1507	0.0408235	0.0408235	0.0492052	2.94684		335	3.65603	0.0451684	0.048387	0.0628066	0.0912759	3.37684
336	3.17482	0.0407023	0.0407023	0.0487139	2.97444		336	3.67939	0.0449535	0.0480505	0.0621129	0.0898389	3.40422
337	3.19864	0.0405907	0.0405907	0.0482418	3.00166		337	3.70252	0.0447497	0.047727	0.061436	0.0884513	3.43131
338	3.22217	0.0404884	0.0404884	0.0477884	3.02851		338	3.72544	0.0445565	0.0474162	0.0607755	0.0871107	3.4581
339	3.24541	0.0403946	0.0403946	0.0473533	3.05501		339	3.74814	0.0443736	0.0471181	0.0601311	0.0858147	3.4846
340	3.26839	0.0403089	0.0403089	0.0469366	3.08117		340	3.77064	0.0442009	0.0468324	0.0595027	0.0845609	3.51082
341	3.29111	0.0402308	0.0402308	0.0465379	3.10699		341	3.79292	0.0440378	0.0465589	0.0588897	0.0833469	3.53677
342	3.31357	0.0401599	0.0401599	0.046157	3.13248		342	3.815	0.0438841	0.0462974	0.0582919	0.0821703	3.56244
343	3.33577	0.0400959	0.0400959	0.0457934	3.15766		343	3.83688	0.0437394	0.0460475	0.0577091	0.0810294	3.58785
344	3.35772	0.0400383	0.0400383	0.0454468	3.18253		344	3.85857	0.0436033	0.0458091	0.0571409	0.0799225	3.613
345	3.37943	0.0399867	0.0399867	0.0451167	3.20709		345	3.88006	0.0434756	0.0455818	0.0565869	0.0788483	3.6379
346	3.4009	0.0399407	0.0399407	0.0448029	3.23136		346	3.90137	0.043356	0.0453654	0.0560471	0.0778052	3.66254
347	3.42214	0.0398999	0.0398999	0.0445048	3.25533		347	3.92249	0.0432439	0.0451596	0.0555211	0.0767918	3.68694
348	3.44315	0.0398639	0.0398639	0.0442222	3.27903		348	3.94342	0.0431392	0.0449641	0.0550088	0.0758066	3.7111
349	3.46393	0.0398324	0.0398324	0.0439546	3.30244		349	3.96418	0.0430415	0.0447787	0.0545102	0.0748482	3.73502
350	3.4845	0.0398048	0.0398048	0.0437017	3.32558		350	3.98476	0.0429503	0.044603	0.054025	0.0739151	3.75871
351	3.50486	0.0397808	0.0397808	0.043463	3.34845		351	4.00517	0.0428655	0.0444367	0.0535531	0.0730064	3.78218
352	3.525	0.03976	0.03976	0.0432383	3.37107		352	4.02541	0.0427867	0.0442795	0.0530944	0.0721213	3.80542
353	3.54495	0.0397421	0.0397421	0.0430269	3.39344		353	4.04548	0.0427137	0.0441312	0.0526487	0.0712588	3.82844
354	3.56471	0.0397271	0.0397271	0.0428284	3.41556		354	4.06539	0.0426462	0.0439913	0.0522158	0.0704183	3.85125
355	3.58427	0.0397148	0.0397148	0.0426421	3.43745		355	4.08513	0.0425839	0.0438595	0.0517957	0.0695988	3.87384
356	3.60365	0.039705	0.039705	0.0424678	3.45911		356	4.10472	0.0425265	0.0437357	0.0513882	0.0687995	3.89623
357	3.62284	0.0396976	0.0396976	0.0423049	3.48053		357	4.12414	0.0424738	0.0436193	0.0509931	0.0680197	3.91841
358	3.64186	0.0396925	0.0396925	0.0421529	3.50173		358	4.14342	0.0424255	0.0435102	0.0506103	0.0672585	3.94039
359	3.66069	0.0396896	0.0396896	0.0420114	3.52271		359	4.16254	0.0423813	0.043408	0.0502398	0.066515	3.96218
360	3.67935	0.0396887	0.0396887	0.0418799	3.54347		360	4.18151	0.042341	0.0433125	0.0498814	0.0657889	3.98377
361	3.69784	0.0396896	0.0396896	0.041758	3.56403		361	4.20033	0.0423042	0.0432232	0.0495349	0.0650796	4.00517
362	3.71617	0.0396924	0.0396924	0.0416452	3.58437		362	4.21901	0.0422708	0.0431399	0.0492002	0.0643868	4.02639
363	3.73432	0.0396967	0.0396967	0.041541	3.60451		363	4.23755	0.0422407	0.0430623	0.0488772	0.0637102	4.04741
364	3.75232	0.0397026	0.0397026	0.0414451	3.62445		364	4.25595	0.0422136	0.0429901	0.0485657	0.0630492	4.06826
365	3.77016	0.0397098	0.0397098	0.0413568	3.6442		365	4.2742	0.0421894	0.0429231	0.0482655	0.0624035	4.08893
366	3.78784	0.0397182	0.0397182	0.0412758	3.66375		366	4.29232	0.042168	0.042861	0.0479765	0.0617728	4.10942
367	3.80537	0.0397277	0.0397277	0.0412016	3.68312		367	4.31031	0.0421491	0.0428037	0.0476986	0.0611566	4.12974
368	3.82275	0.0397381	0.0397381	0.0411337	3.70231		368	4.32816	0.0421326	0.0427508	0.0474316	0.0605545	4.14989
369	3.83999	0.0397494	0.0397494	0.0410715	3.72132		369	4.34588	0.0421183	0.0427021	0.0471753	0.0599662	4.16987
370	3.85709	0.0397614	0.0397614	0.0410143	3.74016		370	4.36347	0.042106	0.0426574	0.0469294	0.0593913	4.18968
371	3.87405	0.0397739	0.0397739	0.0409617	3.75883		371	4.38093	0.0420957	0.0426164	0.0466938	0.0588295	4.20934
372	3.89087	0.0397869	0.0397869	0.0409137	3.77734		372	4.39827	0.0420871	0.0425789	0.0464682	0.0582808	4.22883
373	3.90756	0.0398002	0.0398002	0.04087	3.79569		373	4.41549	0.0420801	0.0425447	0.0462524	0.0577449	4.24817
374	3.92412	0.039814	0.039814	0.0408305	3.81387		374	4.43258	0.0420746	0.0425135	0.0460461	0.0572217	4.26734
375	3.94056	0.0398283	0.0398283	0.040795	3.8319		375	4.44955	0.0420706	0.0424851	0.0458491	0.0567112	4.28637
376	3.95688	0.0398431	0.0398431	0.0407634	3.84978		376	4.4664	0.042068	0.0424595	0.0456613	0.056213	4.30524
377	3.97307	0.0398583	0.0398583	0.0407355	3.86751		377	4.48313	0.0420668	0.0424365	0.0454822	0.0557271	4.32397
378	3.98915	0.0398739	0.0398739	0.0407111	3.88509		378	4.49975	0.0420667	0.042416	0.0453118	0.0552532	4.34255
379	4.00511	0.0398899	0.0398899	0.0406901	3.90252		379	4.51625	0.0420678	0.0423979	0.0451498	0.0547914	4.36098
380	4.02095	0.0399062	0.0399062	0.0406723	3.91981		380	4.53264	0.04207	0.0423819	0.044996	0.0543414	4.37927
381	4.03668	0.0399229	0.0399229	0.0406576	3.93696		381	4.54891	0.0420732	0.0423681	0.04485	0.053903	4.39742
382	4.0523	0.03994	0.03994	0.0406457	3.95397		382	4.56508	0.0420773	0.0423563	0.0447115	0.0534761	4.41543
383	4.0678	0.0399573	0.0399573	0.0406366	3.97084		383	4.58113	0.0420822	0.0423462	0.0445803	0.0530606	4.4333
384	4.0832	0.0399749	0.0399749	0.0406299	3.98759		384	4.59708	0.0420879	0.0423379	0.0444562	0.0526563	4.45104
385	4.09849	0.0399928	0.0399928	0.0406257	4.0042		385	4.61291	0.0420943	0.0423312	0.0443389	0.0522633	4.46864
386	4.11368	0.0400109	0.0400109	0.0406237	4.02068		386	4.62865	0.0421013	0.0423259	0.0442281	0.0518814	4.48611
387	4.12876	0.0400292	0.0400292	0.0406237	4.03704		387	4.64428	0.0421088	0.042322	0.0441236	0.0515106	4.50345
388	4.14374	0.0400476	0.0400476	0.0406256	4.05328		388	4.6598	0.0421168	0.0423192	0.0440253	0.0511507	4.52066
389	4.15862	0.0400663	0.0400663	0.0406293	4.0694		389	4.67522	0.0421254	0.0423175	0.0439328	0.0508016	4.53774
390	4.17341	0.0400851	0.0400851	0.0406345	4.0854		390	4.69055	0.0421344	0.0423169	0.0438459	0.0504631	4.5547
391	4.1881	0.040104	0.040104	0.040641	4.10129		391	4.70577	0.0421438	0.0423172	0.0437644	0.0501352	4.57153
392	4.20269	0.040123	0.040123	0.0406488	4.11706		392	4.72089	0.0421537	0.0423185	0.043688	0.0498176	4.58824
393	4.21719	0.040142	0.040142	0.0406577	4.13273		393	4.73591	0.0421639	0.0423207	0.0436166	0.0495103	4.60483
394	4.23161	0.0401612	0.0401612	0.0406675	4.14828		394	4.75084	0.0421745	0.0423237	0.0435498	0.0492131	4.62129
395	4.24593	0.0401803	0.0401803	0.040678	4.16373		395	4.76567	0.0421854	0.0423275	0.0434875	0.0489259	4.63764
396	4.26017	0.0401994	0.0401994	0.0406891	4.17907		396	4.7804	0.0421966	0.0423321	0.0434293	0.0486485	4.65388
397	4.27432	0.0402186	0.0402186	0.0407005	4.1943		397	4.79504	0.0422081	0.0423373	0.0433751	0.0483809	4.67
398	4.28839	0.0402377	0.0402377	0.0407123	4.20944		398	4.80959	0.0422198	0.0423432	0.0433246	0.0481228	4.686
399	4.30237	0.0402567	0.0402567	0.040724	4.22447		399	4.82404	0.0422317	0.0423496	0.0432776	0.0478743	4.70189
400	4.31628	0.0402758	0.0402758	0.040736	4.2394		400	4.83841	0.0422438	0.0423567	0.0432339	0.047635	4.71767

## Sheet: Fig 7
Fig 7. Fraction Cells QS Autoinduced
		basalmean = e^x
		x = 6.15		x = 6.16		x = 6.17		x = 6.19		x = 6.21		x = 6.23		x = 6.25		x = 6.27
time (minutes)		mean	sd	mean	sd	mean	sd	mean	sd	mean	sd	mean	sd	mean	sd	mean	sd
0		0	0	0	0	0	0	0	0	0	0	0	0	0	0	0	0
1		0	0	0	0	0	0	0	0	0	0	0	0	0	0	0	0
2		0	0	0	0	0	0	0	0	0	0	0	0	0	0	0	0
3		0	0	0	0	0	0	0	0	0	0	0	0	0	0	0	0
4		0	0	0	0	0	0	0	0	0	0	0	0	0	0	0	0
5		0	0	0	0	0	0	0	0	0	0	0	0	0	0	0	0
6		0	0	0	0	0	0	0	0	0	0	0	0	0	0	0	0
7		0	0	0	0	0	0	0	0	0	0	0	0	0	0	0	0
8		0	0	0	0	0	0	0	0	0	0	0	0	0	0	0	0
9		0	0	0	0	0	0	0	0	0	0	0	0	0	0	0	0
10		0	0	0	0	0	0	0	0	0	0	0	0	0	0	0	0
11		0	0	0	0	0	0	0	0	0	0	0	0	0	0	0	0
12		0	0	0	0	0	0	0	0	0	0	0	0	0	0	0	0
13		0	0	0	0	0	0	0	0	0	0	0	0	0	0	0	0
14		0	0	0	0	0	0	0	0	0	0	0	0	0	0	0	0
15		0	0	0	0	0	0	0	0	0	0	0	0	0	0	0	0
16		0	0	0	0	0	0	0	0	0	0	0	0	0	0	0	0
17		0	0	0	0	0	0	0	0	0	0	0	0	0	0	0	0
18		0	0	0	0	0	0	0	0	0	0	0	0	0	0	0	0
19		0	0	0	0	0	0	0	0	0	0	0	0	0	0	0	0
20		0	0	0	0	0	0	0	0	0	0	0	0	0	0	0	0
21		0	0	0	0	0	0	0	0	0	0	0	0	0	0	0	0
22		0	0	0	0	0	0	0	0	0	0	0	0	0	0	0	0
23		0	0	0	0	0	0	0	0	0	0	0	0	0	0	0	0
24		0	0	0	0	0	0	0	0	0	0	0	0	0	0	0	0
25		0	0	0	0	0	0	0	0	0	0	0	0	0	0	0	0
26		0	0	0	0	0	0	0	0	0	0	0	0	0	0	0	0
27		0	0	0	0	0	0	0	0	0	0	0	0	0	0	0	0
28		0	0	0	0	0	0	0	0	0	0	0	0	0	0	0	0
29		0	0	0	0	0	0	0	0	0	0	0	0	0	0	0	0
30		0	0	0	0	0	0	0	0	0	0	0	0	0	0	0	0
31		0	0	0	0	0	0	0	0	0	0	0	0	0	0	0	0
32		0	0	0	0	0	0	0	0	0	0	0	0	0	0	0	0
33		0	0	0	0	0	0	0	0	0	0	0	0	0	0	0	0
34		0	0	0	0	0	0	0	0	0	0	0	0	0	0	0	0
35		0	0	0	0	0	0	0	0	0	0	0	0	0	0	0	0
36		0	0	0	0	0	0	0	0	0	0	0	0	0	0	0	0
37		0	0	0	0	0	0	0	0	0	0	0	0	0	0	0	0
38		0	0	0	0	0	0	0	0	0	0	0	0	0	0	0	0
39		0	0	0	0	0	0	0	0	0	0	0	0	0	0	0	0
40		0	0	0	0	0	0	0	0	0	0	0	0	0	0	0	0
41		0	0	0	0	0	0	0	0	0	0	0	0	0	0	0	0
42		0	0	0	0	0	0	0	0	0	0	0	0	0	0	0	0
43		0	0	0	0	0	0	0	0	0	0	0	0	0	0	0	0
44		0	0	0	0	0	0	0	0	0	0	0	0	0	0	0	0
45		0	0	0	0	0	0	0	0	0	0	0	0	0	0	0	0
46		0	0	0	0	0	0	0	0	0	0	0	0	0	0	0	0
47		0	0	0	0	0	0	0	0	0	0	0	0	0	0	0	0
48		0	0	0	0	0	0	0	0	0	0	0	0	0	0	0	0
49		0	0	0	0	0	0	0	0	0	0	0	0	0	0	0	0
50		0	0	0	0	0	0	0	0	0	0	0	0	0	0	0	0
51		0	0	0	0	0	0	0	0	0	0	0	0	0	0	0	0
52		0	0	0	0	0	0	0	0	0	0	0	0	0	0	0	0
53		0	0	0	0	0	0	0	0	0	0	0	0	0	0	0	0
54		0	0	0	0	0	0	0	0	0	0	0	0	0	0	0	0
55		0	0	0	0	0	0	0	0	0	0	0	0	0	0	0	0
56		0	0	0	0	0	0	0	0	0	0	0	0	0	0	0	0
57		0	0	0	0	0	0	0	0	0	0	0	0	0	0	0	0
58		0	0	0	0	0	0	0	0	0	0	0	0	0	0	0	0
59		0	0	0	0	0	0	0	0	0	0	0	0	0	0	0	0
60		0	0	0	0	0	0	0	0	0	0	0	0	0	0	0	0
61		0	0	0	0	0	0	0	0	0	0	0	0	0	0	0	0
62		0	0	0	0	0	0	0	0	0	0	0	0	0	0	0	0
63		0	0	0	0	0	0	0	0	0	0	0	0	0	0	0	0
64		0	0	0	0	0	0	0	0	0	0	0	0	0	0	0	0
65		0	0	0	0	0	0	0	0	0	0	0	0	0	0	0	0
66		0	0	0	0	0	0	0	0	0	0	0	0	0	0	0	0
67		0	0	0	0	0	0	0	0	0	0	0	0	0	0	0	0
68		0	0	0	0	0	0	0	0	0	0	0	0	0	0	0	0
69		0	0	0	0	0	0	0	0	0	0	0	0	0	0	0	0
70		0	0	0	0	0	0	0	0	0	0	0	0	0	0	0	0
71		0	0	0	0	0	0	0	0	0	0	0	0	0	0	0	0
72		0	0	0	0	0	0	0	0	0	0	0	0	0	0	0	0
73		0	0	0	0	0	0	0	0	0	0	0	0	0	0	0	0
74		0	0	0	0	0	0	0	0	0	0	0	0	0	0	0	0
75		0	0	0	0	0	0	0	0	0	0	0	0	0	0	0	0
76		0	0	0	0	0	0	0	0	0	0	0	0	0	0	0	0
77		0	0	0	0	0	0	0	0	0	0	0	0	0	0	0	0
78		0	0	0	0	0	0	0	0	0	0	0	0	0	0	0	0
79		0	0	0	0	0	0	0	0	0	0	0	0	0	0	0	0
80		0	0	0	0	0	0	0	0	0	0	0	0	0	0	0	0
81		0	0	0	0	0	0	0	0	0	0	0	0	0	0	0	0
82		0	0	0	0	0	0	0	0	0	0	0	0	0	0	0	0
83		0	0	0	0	0	0	0	0	0	0	0	0	0	0	0	0
84		0	0	0	0	0	0	0	0	0	0	0	0	0	0	0	0
85		0	0	0	0	0	0	0	0	0	0	0	0	0	0	0	0
86		0	0	0	0	0	0	0	0	0	0	0	0	0	0	0	0
87		0	0	0	0	0	0	0	0	0	0	0	0	0	0	0	0
88		0	0	0	0	0	0	0	0	0	0	0	0	0	0	0	0
89		0	0	0	0	0	0	0	0	0	0	0	0	0	0	0	0
90		0	0	0	0	0	0	0	0	0	0	0	0	0	0	0	0
91		0	0	0	0	0	0	0	0	0	0	0	0	0	0	0	0
92		0	0	0	0	0	0	0	0	0	0	0	0	0	0	0	0
93		0	0	0	0	0	0	0	0	0	0	0	0	0	0	0	0
94		0	0	0	0	0	0	0	0	0	0	0	0	0	0	0	0
95		0	0	0	0	0	0	0	0	0	0	0	0	0	0	0	0
96		0	0	0	0	0	0	0	0	0	0	0	0	0	0	0	0
97		0	0	0	0	0	0	0	0	0	0	0	0	0	0	0	0
98		0	0	0	0	0	0	0	0	0	0	0	0	0	0	0	0
99		0	0	0	0	0	0	0	0	0	0	0	0	0	0	0	0
100		0	0	0	0	0	0	0	0	0	0	0	0	0	0	0	0
101		0	0	0	0	0	0	0	0	0	0	0	0	0	0	0	0
102		0	0	0	0	0	0	0	0	0	0	0	0	0	0	0	0
103		0	0	0	0	0	0	0	0	0	0	0	0	0	0	0	0
104		0	0	0	0	0	0	0	0	0	0	0	0	0	0	0	0
105		0	0	0	0	0	0	0	0	0	0	0	0	0	0	0	0
106		0	0	0	0	0	0	0	0	0	0	0	0	0	0	0	0
107		0	0	0	0	0	0	0	0	0	0	0	0	0	0	0	0
108		0	0	0	0	0	0	0	0	0	0	0	0	0	0	0	0
109		0	0	0	0	0	0	0	0	0	0	0	0	0	0	0	0
110		0	0	0	0	0	0	0	0	0	0	0	0	0	0	0	0
111		0	0	0	0	0	0	0	0	0	0	0	0	0	0	0	0
112		0	0	0	0	0	0	0	0	0	0	0	0	0	0	0	0
113		0	0	0	0	0	0	0	0	0	0	0	0	0	0	0	0
114		0	0	0	0	0	0	0	0	0	0	0	0	0	0	0	0
115		0	0	0	0	0	0	0	0	0	0	0	0	0	0	0	0
116		0	0	0	0	0	0	0	0	0	0	0	0	0	0	0	0
117		0	0	0	0	0	0	0	0	0	0	0	0	0	0	0	0
118		0	0	0	0	0	0	0	0	0	0	0	0	0	0	0	0
119		0	0	0	0	0	0	0	0	0	0	0	0	0	0	0	0
120		0	0	0	0	0	0	0	0	0	0	0	0	0	0	0	0
121		0	0	0	0	0	0	0	0	0	0	0	0	0	0	0	0
122		0	0	0	0	0	0	0	0	0	0	0	0	0	0	0	0
123		0	0	0	0	0	0	0	0	0	0	0	0	0	0	0	0
124		0	0	0	0	0	0	0	0	0	0	0	0	0	0	0	0
125		0	0	0	0	0	0	0	0	0	0	0	0	0	0	0	0
126		0	0	0	0	0	0	0	0	0	0	0	0	0	0	0	0
127		0	0	0	0	0	0	0	0	0	0	0	0	0	0	0	0
128		0	0	0	0	0	0	0	0	0	0	0	0	0	0	0	0
129		0	0	0	0	0	0	0	0	0	0	0	0	0	0	0	0
130		0	0	0	0	0	0	0	0	0	0	0	0	0	0	0	0
131		0	0	0	0	0	0	0	0	0	0	0	0	0	0	0	0
132		0	0	0	0	0	0	0	0	0	0	0	0	0	0	0	0
133		0	0	0	0	0	0	0	0	0	0	0	0	0	0	0	0
134		0	0	0	0	0	0	0	0	0	0	0	0	0	0	0	0
135		0	0	0	0	0	0	0	0	0	0	0	0	0	0	0	0
136		0	0	0	0	0	0	0	0	0	0	0	0	0	0	0	0
137		0	0	0	0	0	0	0	0	0	0	0	0	0	0	0	0
138		0	0	0	0	0	0	0	0	0	0	0	0	0	0	0	0
139		0	0	0	0	0	0	0	0	0	0	0	0	0	0	0	0
140		0	0	0	0	0	0	0	0	0	0	0	0	0	0	0	0
141		0	0	0	0	0	0	0	0	0	0	0	0	0	0	0	0
142		0	0	0	0	0	0	0	0	0	0	0	0	0	0	0	0
143		0	0	0	0	0	0	0	0	0	0	0	0	0	0	0	0
144		0	0	0	0	0	0	0	0	0	0	0	0	0	0	0	0
145		0	0	0	0	0	0	0	0	0	0	0	0	0	0	0	0
146		0	0	0	0	0	0	0	0	0	0	0	0	0	0	0	0
147		0	0	0	0	0	0	0	0	0	0	0	0	0	0	0	0
148		0	0	0	0	0	0	0	0	0	0	0	0	0	0	0	0
149		0	0	0	0	0	0	0	0	0	0	0	0	0	0	0	0
150		0	0	0	0	0	0	0	0	0	0	0	0	0	0	0	0
151		0	0	0	0	0	0	0	0	0	0	0	0	0	0	0	0
152		0	0	0	0	0	0	0	0	0	0	0	0	0	0	0	0
153		0	0	0	0	0	0	0	0	0	0	0	0	0	0	0	0
154		0	0	0	0	0	0	0	0	0	0	0	0	0	0	0	0
155		0	0	0	0	0	0	0	0	0	0	0	0	0.000886525	0.00153551	0	0
156		0	0	0	0	0	0	0	0	0	0	0	0	0.000879507	0.00152335	0.00175901	0.00152335
157		0	0	0	0	0	0	0	0	0	0	0	0	0.000874891	0.00151536	0.00174978	0.00151536
158		0	0	0	0	0	0	0	0	0	0	0	0	0.0017452	0.00302278	0.0017452	0.00151139
159		0	0	0	0	0	0	0	0	0	0	0	0	0.00260417	0.00451055	0.00173611	0.00150352
160		0	0	0	0	0	0	0	0	0	0	0	0	0.00257732	0.00446405	0.00171821	0.00148802
161		0	0	0	0	0	0	0	0	0	0	0	0	0.0042517	0.00389675	0.00255102	0.00255102
162		0	0	0	0	0	0	0	0	0	0	0	0	0.00420875	0.00385739	0.003367	0.00145796
163		0	0	0	0	0	0	0	0	0	0	0	0	0.0041876	0.003838	0.00586265	0.00290126
164		0	0	0	0	0	0	0	0	0	0	0	0	0.005	0.00433013	0.00666667	0.00381881
165		0	0	0	0	0	0	0	0	0	0	0	0	0.00578991	0.00516542	0.00909843	0.00143263
166		0	0	0	0	0	0	0	0	0	0	0	0	0.00578991	0.00516542	0.0124069	0.00429789
167		0	0	0	0	0	0	0	0	0	0	0	0	0.00577558	0.00515264	0.0165017	0.00622924
168		0	0	0	0	0	0	0	0	0	0	0	0	0.00573301	0.00511466	0.022932	0.00375313
169		0	0	0	0	0	0	0	0	0	0	0	0	0.00651997	0.00373478	0.0260799	0.00508965
170		0	0	0	0	0	0	0	0	0	0	0	0	0.00644122	0.00368967	0.0289855	0.00483092
171		0	0	0	0	0	0	0	0	0	0	0.000797448	0.00138122	0.00637959	0.00365437	0.0350877	0.0060206
172		0	0	0	0	0	0	0	0	0	0	0.000788022	0.00136489	0.0070922	0.00236407	0.0394011	0.00594944
173		0	0	0	0	0	0	0	0	0	0	0.00155763	0.0026979	0.00778816	0.00356898	0.0475078	0.00674475
174		0	0	0	0	0	0	0	0	0	0	0.00231481	0.00231481	0.0115741	0.00462963	0.0516975	0.00668229
175		0	0	0	0	0	0	0	0	0	0	0.00226244	0.00226244	0.0120664	0.00470965	0.0618401	0.00130622
176		0	0	0	0	0	0	0	0	0	0	0.00296296	0.001283	0.0125926	0.00559247	0.0740741	0.00462592
177		0	0	0	0	0	0	0	0	0	0	0.00290487	0.00125784	0.0130719	0.00653595	0.0798838	0.00824823
178		0	0	0	0	0	0	0	0	0	0	0.00428266	0.00214133	0.0142755	0.00538889	0.0927909	0.0105629
179		0	0	0	0	0	0	0	0	0	0	0.00491228	0.00121547	0.0147368	0.00557	0.105965	0.0143302
180		0	0	0	0	0	0	0	0	0	0	0.00483092	0.00119534	0.0179434	0.00239068	0.114562	0.00665538
181		0	0	0	0	0	0	0	0	0	0	0.00474255	0.00117348	0.0223577	0.00203252	0.122629	0.00713798
182		0	0	0	0	0	0	0	0	0	0	0.00466667	0.0011547	0.024	0.002	0.13	0.0072111
183		0	0	0	0	0	0	0	0	0	0	0.00524934	0.00113652	0.0242782	0.00227303	0.143045	0.0108417
184		0	0	0	0	0	0	0	0	0	0	0.00645995	0.0011189	0.0251938	0.00193798	0.158915	0.0134268
185		0	0	0	0	0	0	0	0	0	0	0.00639795	0.00110816	0.0262316	0.00221632	0.176583	0.0167328
186		0	0	0	0	0	0	0	0	0	0	0.0063012	0.0010914	0.0296156	0.0010914	0.198488	0.0142719
187		0	0	0	0	0	0	0	0	0	0	0.00621891	0.00107715	0.0348259	0.00469517	0.210821	0.0130597
188		0	0	0	0	0	0	0	0	0	0	0.0104167	0.00106131	0.0459559	0.00972703	0.235294	0.0145905
189		0	0	0	0	0	0	0	0	0	0	0.0108499	0	0.0542495	0.00542495	0.246534	0.0102825
190		0	0	0	0	0	0	0	0	0.00119261	0.00206565	0.0113298	0.00103283	0.0620155	0.00845405	0.274299	0.00917997
191		0	0	0	0	0	0	0	0	0.00292912	0.00101468	0.0128881	0.00101468	0.0691271	0.0117018	0.299941	0.0129545
192		0	0	0	0	0	0	0	0	0.00347826	0	0.0150725	0.00100409	0.0788406	0.00724058	0.334493	0.00724058
193		0	0	0	0	0	0	0	0	0.00343643	0	0.0154639	0.00171821	0.093929	0.0126651	0.344788	0.0114404
194		0	0	0	0	0	0	0	0	0.00334448	0	0.0172798	0.00193094	0.100334	0.0101718	0.360089	0.00979844
195		0	0	0	0	0	0	0	0	0.00330033	0	0.0181518	0	0.107811	0.0109873	0.381188	0.00594975
196		0	0	0	0	0	0	0	0	0.00325203	0	0.0195122	0.00162602	0.123035	0.0131429	0.40542	0.00834407
197		0	0	0	0	0	0	0	0	0.00425306	0.00184163	0.020202	0.00332004	0.136098	0.0162909	0.417863	0.00730873
198		0	0	0	0	0	0	0	0	0.00577428	0.000909213	0.0204724	0.00272764	0.153806	0.0211478	0.435171	0.0142894
199		0	0	0	0	0	0	0	0	0.00624025	0	0.0213209	0.00450351	0.164327	0.0203607	0.459698	0.0121177
200		0	0	0	0	0	0	0	0	0.00613497	0	0.0245399	0.00153374	0.175358	0.0191769	0.47955	0.0113054
201		0	0	0	0	0	0	0	0	0.0060423	1.0623e-18	0.0266868	0.00087213	0.189829	0.0190076	0.492951	0.0157226
202		0	0	0	0	0	0	0	0	0.00595238	0	0.0297619	4.24919e-18	0.199405	0.0151025	0.508433	0.0211673
203		0	0	0	0	0	0	0	0	0.0058651	1.0623e-18	0.0322581	0.00146628	0.216031	0.0108081	0.523949	0.0180973
204		0	0	0	0	0	0	0	0	0.00577201	0	0.037518	0.002886	0.23088	0.0139158	0.537278	0.0172155
205		0	0	0	0	0	0	0.000473485	0.0008201	0.00568182	1.0623e-18	0.0416667	0.00700694	0.249053	0.0127314	0.549716	0.0153646
206		0	0	0	0	0	0	0.000464253	0.000804109	0.00603528	0.000804109	0.0468895	0.00701006	0.262303	0.0148923	0.571495	0.00948031
207		0	0	0	0	0	0	0.000458505	0.000794154	0.00687758	0	0.0513526	0.00572673	0.273728	0.0153171	0.584136	0.00286336
208		0	0	0	0	0	0	0.000457875	0.000793064	0.00778388	0.00158613	0.0563187	0.00412088	0.293498	0.00914606	0.595238	0.00209825
209		0	0	0	0	0	0	0.000454133	0.000786581	0.00772025	0.00157316	0.0576748	0.00342863	0.302906	0.00927365	0.60218	0.00235974
210		0	0	0	0	0	0	0.0013587	0.00235333	0.00769928	0.00156889	0.0634058	0.00477158	0.32337	0.00848505	0.606884	0.00207544
211		0	0	0	0	0	0	0.0018018	0.00206422	0.00765766	0.00156041	0.0698198	0.00744266	0.33964	0.00281306	0.612613	0.00206422
212		0	0	0	0	0	0	0.00224014	0.00155202	0.00806452	0.00232803	0.0743728	0.0082125	0.356183	0.00355612	0.617832	0.00559588
213		0	0	0	0	0	0	0.00223414	0.00154786	0.00983021	0.00204762	0.0813226	0.00969729	0.371761	0.00470762	0.621984	0.00483318
214		0	0	0	0	0	0	0.00222519	0.00154166	0.0102359	0.00277926	0.0907877	0.00581962	0.386738	0.00965845	0.625723	0.00277926
215		0	0	0	0	0	0	0.00308642	0.00202054	0.0119048	0.0026455	0.0987654	0.00728515	0.404321	0.0129827	0.628307	0.00132275
216		0	0	0	0	0	0	0.00307422	0.00201255	0.0122969	0.00274264	0.107159	0.0080502	0.418094	0.0156077	0.628898	0.000760672
217		0	0	0	0	0	0	0.00305011	0.00199677	0.0122004	0.00272113	0.113725	0.0124698	0.427887	0.0143989	0.628758	0.00130719
218		0	0	0	0	0	0	0.00345871	0.00149767	0.0138348	0.00198123	0.120623	0.0131633	0.438392	0.0106165	0.627756	0.00129702
219		0	0	0	0	0	0	0.003861	0.001287	0.015015	0.00196593	0.133419	0.0104027	0.45045	0.00464035	0.628915	0.00196593
220		0	0	0	0	0	0	0.00382166	0.00127389	0.0169851	0.0026518	0.147346	0.00724362	0.456476	0.00641175	0.629299	0.00254777
221		0	0	0	0	0	0	0.00464723	0.000731749	0.0185889	0.0014635	0.158851	0.00263836	0.471483	0.00913955	0.629911	0.00253485
222		0	0	0	0	0	0	0.00463548	0.000729899	0.0214918	0.00252845	0.171934	0.0043794	0.479983	0.0122788	0.630004	0.00263169
223		0	0	0	0	0	0	0.00501253	0.00125313	0.0250627	0.00250627	0.187135	0.00191419	0.492063	0.0115759	0.630326	0.00331548
224		0	0	0	0	0	0	0.00497512	0.00124378	0.0290216	0.00287239	0.205638	0.00313011	0.502902	0.0112858	0.630597	0.00329074
225		0	0	0	0	0	0	0.00537634	0.000716315	0.0343259	0.00258271	0.221671	0.00312235	0.509512	0.0093121	0.631514	0.00328257
226		0	0	0	0	0	0	0.0053432	0.000711899	0.0378134	0.000711899	0.233046	0.0021357	0.513769	0.00839317	0.630497	0.00256679
227		0	0	0	0	0	0	0.00533005	0.000710148	0.0414104	0.000710148	0.247232	0.00123001	0.521115	0.0143619	0.631816	0.00187887
228		0	0	0	0	0.000405022	0.000701519	0.00526529	0.000701519	0.0437424	0.00210456	0.261239	0.0036452	0.527339	0.0155129	0.63386	0.00185605
229		0	0	0	0	0.000803213	0.000695603	0.00522088	0.000695603	0.0485944	0.00347801	0.271486	0.00456137	0.534538	0.0168818	0.634538	0.00184039
230		0	0	0	0	0.00119048	0	0.00595238	0.00119048	0.0547619	0.00206197	0.284127	0.00549857	0.539683	0.0173472	0.636111	0.00247817
231		0	0	0	0	0.00117647	0	0.00627451	0.000679236	0.0564706	0.00235294	0.293725	0.00747159	0.543529	0.0146941	0.635686	0.00244902
232		0	0	0	0	0.00115741	0	0.00617284	0.000668229	0.0597994	0.00176797	0.305556	0.00947379	0.546682	0.0160514	0.636188	0.00176797
233		0	0	0	0	0.00114679	0	0.00688073	0.00114679	0.0630734	0.0019863	0.316131	0.00577204	0.545107	0.0151417	0.633792	0.00175175
234		0	0	0	0	0.00151	0.000653851	0.00679502	0.0011325	0.0702152	0.0039231	0.328048	0.00976407	0.550396	0.0152363	0.636089	0.0013077
235		0	0	0	0	0.00148976	0.000645084	0.00707635	0.000645084	0.0741155	0.00451559	0.344507	0.0112474	0.55121	0.0158539	0.635382	0.00129017
236		0	0	0	0	0.00146843	0.000635848	0.00734214	0.000635848	0.0792952	0.00330396	0.354626	0.0122638	0.552496	0.0157429	0.635095	0.0012717
237		0	0	0.000362319	0.000627555	0.00181159	0.000627555	0.00797101	0.000627555	0.0858696	0.00543478	0.367029	0.0130586	0.552536	0.0150744	0.63442	0.00166035
238		0	0	0.00035461	0.000614202	0.00212766	0	0.00815603	0.000614202	0.091844	0.00683947	0.379078	0.00965295	0.552837	0.0134705	0.633688	0.000614202
239		0	0	0.000350508	0.000607098	0.00210305	0	0.0084122	0.00105152	0.0988433	0.00834622	0.394322	0.00585464	0.553803	0.0122778	0.633719	0.000607098
240		0	0	0.000344709	0.000597053	0.00206825	0	0.00930714	0.00179116	0.104102	0.00879514	0.405722	0.00260249	0.554292	0.0108952	0.631162	0.000597053
241		0	0	0.000339098	0.000587335	0.00203459	0	0.010512	0.00155394	0.110207	0.00385141	0.42116	0.00406918	0.55646	0.011732	0.630383	0.000587335
242		0	0	0.000334336	0.000579088	0.00200602	0	0.0123704	0.00153212	0.118355	0.00300903	0.4333	0.00530742	0.557004	0.0112736	0.63223	0.00153212
243		0	0	0.000330033	0.000571634	0.0019802	0	0.0135314	0.0015124	0.131353	0.0030248	0.448515	0.00810431	0.559406	0.0104313	0.633333	0.00114327
244		0	0	0.000325203	0.000563269	0.00195122	0	0.0156098	0.00097561	0.140163	0.00342623	0.455935	0.0104319	0.555122	0.0107317	0.628943	0.00112654
245		0	0	0.000967118	0	0.00193424	0	0.0170858	0.00111673	0.147324	0.00295459	0.464217	0.0106383	0.553836	0.0116188	0.627337	0.00111673
246		0	0	0.000957854	0	0.00191571	0	0.0172414	0.000957854	0.153895	0.00527545	0.476054	0.00723164	0.553959	0.0119764	0.627395	0.00165905
247		0	0	0.00125078	0.000541604	0.00187617	0	0.0193871	0.000541604	0.171357	0.00143295	0.486867	0.00767857	0.55566	0.0117292	0.630394	0.00162481
248		0	0	0.00123571	0.000535079	0.00185357	0	0.0210071	0.00141569	0.178251	0.00558639	0.493976	0.00884096	0.556688	0.0111343	0.630213	0.00160524
249		0	0	0.00122324	0.000529679	0.00183486	0	0.0223242	0.00211872	0.188991	0.00476711	0.500917	0.00903565	0.556575	0.0110219	0.630275	0.00242729
250		0	0	0.0015124	0.000523911	0.00181488	0	0.0248034	0.00188899	0.202662	0.0049978	0.508167	0.00920952	0.557471	0.0104389	0.630974	0.00291701
251		0	0	0.00149343	0.000517339	0.00179211	2.65574e-19	0.0268817	0.00155202	0.211768	0.00314685	0.510155	0.00672541	0.554659	0.00985663	0.62724	0.00310403
252		0	0	0.00146714	0.000508231	0.00176056	0	0.028169	0.00152469	0.21919	0.0031739	0.513498	0.00769093	0.55223	0.00924645	0.623533	0.00282971
253		0	0	0.00232491	0.000503357	0.00261552	0	0.0319675	0.000503357	0.231909	0.00261552	0.517001	0.00713631	0.553909	0.00915777	0.624528	0.00280257
254		0	0	0.00257511	0	0.00286123	0.00049558	0.0343348	0.00227103	0.242346	0.00262236	0.520744	0.00778865	0.553934	0.00901628	0.624034	0.00309489
255		0	0	0.00338123	5.31148e-19	0.00422654	0.000845309	0.0380389	0.0030478	0.252465	0.0035193	0.525782	0.00815186	0.554522	0.00929839	0.624965	0.00271729
256		0	0	0.0033195	0	0.00497925	0.00165975	0.0417704	0.00314186	0.263624	0.00253531	0.526141	0.00723469	0.552697	0.00912863	0.62296	0.00239564
257		0.000274123	0.000474795	0.00328947	0	0.00575658	0.00142438	0.0430373	0.00251238	0.272752	0.0017119	0.527686	0.00606177	0.552632	0.00866419	0.621436	0.00311344
258		0.000816993	0.000816993	0.00326797	0	0.00599129	0.00170071	0.046024	0.00235846	0.282952	0.00170071	0.528322	0.00602215	0.553105	0.00860756	0.620915	0.00294571
259		0.00134626	0.000466357	0.00323102	5.31148e-19	0.00592353	0.00168147	0.0506193	0.00398456	0.294023	0.00352092	0.529079	0.00641135	0.553043	0.00936206	0.621163	0.0029124
260		0.00159236	2.65574e-19	0.00318471	5.31148e-19	0.00716561	0.00159236	0.0552017	0.00301428	0.301486	0.00505641	0.529724	0.00618428	0.553875	0.00922789	0.622081	0.00279609
261		0.0015748	0	0.00314961	0	0.00866142	0.00208327	0.060105	0.00298105	0.310236	0.00545528	0.528871	0.00580403	0.553018	0.0099703	0.622047	0.0023622
262		0.00155763	0	0.00311526	0	0.00882658	0.00162124	0.0641225	0.00195998	0.32217	0.000899299	0.529595	0.00692227	0.555036	0.00951729	0.624091	0.00237932
263		0.0015361	0	0.0030722	0	0.00921659	0.000768049	0.0701485	0.00246893	0.33615	0.00159882	0.528162	0.00713638	0.554275	0.00990555	0.623144	0.00234643
264		0.001514	0	0.00302801	0	0.00984103	0.001514	0.0744386	0.00315165	0.346455	0.0026585	0.527631	0.00768273	0.554126	0.0101844	0.624779	0.00286596
265		0.00149925	0	0.0029985	0	0.009995	0.00188652	0.0802099	0.00519356	0.35932	0.000865593	0.528986	0.00769356	0.554973	0.0105037	0.624938	0.00312094
266		0.0017374	0.000429896	0.00297841	0	0.0116654	0.0022748	0.0848846	0.0022338	0.367337	0.00171958	0.52966	0.00723197	0.556217	0.00985015	0.625962	0.00310002
267		0.00171443	0.00042421	0.00293902	5.31148e-19	0.012001	0.00184909	0.0901298	0.00224471	0.379133	0.00293902	0.529268	0.00785649	0.555719	0.0102953	0.6265	0.00305902
268		0.00193377	0.000418673	0.00314237	0.000418673	0.0123278	0.0019186	0.0949964	0.0019186	0.386754	0.00334939	0.527677	0.00795479	0.55475	0.0111637	0.626783	0.00364991
269		0.00238949	0.000413871	0.00310633	0.000413871	0.0133811	0.001095	0.0982079	0.00248323	0.393548	0.0018966	0.527838	0.00815232	0.555078	0.01095	0.62724	0.00379319
270		0.00236911	0.000410341	0.00307984	0.000410341	0.0135039	0.000710732	0.102109	0.00391441	0.405591	0.00335879	0.529732	0.00808279	0.556503	0.0107318	0.629946	0.00335879
271		0.00234412	0.000406013	0.00328176	0.000406013	0.0135959	0.000406013	0.106423	0.0029278	0.415377	0.00107421	0.528833	0.00829102	0.555087	0.0102954	0.629395	0.00306533
272		0.00231965	0.000401775	0.00324751	0.000401775	0.0146138	0.000695894	0.112271	0.00263461	0.42264	0.0032142	0.529807	0.00812539	0.555788	0.0119389	0.630248	0.00289724
273		0.002541	0.000400104	0.003465	5.31148e-19	0.015015	0.00105858	0.121737	0.00400104	0.430353	0.001386	0.530377	0.00809161	0.556249	0.0118892	0.6304	0.00288519
274		0.00253223	0.000398723	0.00368324	0.000398723	0.0154236	0.000797445	0.129604	0.00392696	0.434853	0.00159489	0.529466	0.0080043	0.555709	0.0118482	0.630295	0.00279106
275		0.00273973	5.31148e-19	0.00365297	0.000395445	0.0164384	0.00181216	0.137671	0.00381354	0.441096	0.00543648	0.529909	0.00861853	0.556393	0.0120659	0.63105	0.00316356
276		0.00272294	0	0.0038575	0.000393023	0.0174722	0.00171315	0.145904	0.00314418	0.445201	0.00540317	0.528477	0.0088844	0.554799	0.0123098	0.630134	0.00275116
277		0.0027027	0	0.00382883	0.000390102	0.0189189	0.000675676	0.152252	0.00255807	0.449099	0.00488796	0.528153	0.00879244	0.55518	0.0118645	0.629955	0.00255807
278		0.0026936	0	0.00426487	0.000388788	0.020202	0.000673401	0.158923	0.0026936	0.454994	0.00427667	0.528395	0.00876284	0.554658	0.0124958	0.629854	0.00254945
279		0.00267559	0	0.00423634	0.000386187	0.0225195	0.00102176	0.170792	0.00270331	0.45864	0.0043004	0.528874	0.00937251	0.554515	0.0130563	0.630546	0.00270331
280		0.00266667	0	0.00422222	0.0003849	0.0255556	0.0003849	0.18	0.00416333	0.463333	0.002	0.529333	0.00933333	0.554667	0.0130128	0.630889	0.00252396
281		0.00265604	0	0.00509075	0.000383367	0.0270031	0.00167106	0.188358	0.0061697	0.464586	0.00101429	0.528331	0.00963006	0.554449	0.0136244	0.631031	0.00202859
282		0.00263331	5.31148e-19	0.00504718	0.000380086	0.0280887	0.00165676	0.199034	0.00324745	0.467632	0.00137042	0.529076	0.00888946	0.55497	0.0135078	0.632214	0.00137042
283		0.00261267	0	0.00609623	0.00099773	0.0300457	0.00172812	0.205095	0.00569419	0.468104	0.00164377	0.527977	0.00849955	0.553451	0.0130851	0.630742	0.00164377
284		0.00260417	0	0.00651042	0.00112764	0.0327691	0.000375879	0.213108	0.00677626	0.469618	0.00293571	0.527778	0.00879107	0.552951	0.0136925	0.630642	0.00163842
285		0.0028102	0.000374417	0.00799827	0.00163204	0.0354518	0.00227749	0.223303	0.00723118	0.470385	0.00326409	0.527454	0.00908684	0.552745	0.0132957	0.630566	0.00163204
286		0.0030127	0.000372725	0.00903809	0.00170804	0.0370131	0.00186362	0.236066	0.0050145	0.472993	0.00260907	0.528728	0.00937756	0.554336	0.0129169	0.632021	0.00170804
287		0.00299337	0.000370334	0.010263	0.00169708	0.0382724	0.00259234	0.241822	0.00339416	0.47338	0.00256575	0.52833	0.00965002	0.553346	0.0128341	0.631174	0.00169708
288		0.00297809	0.000368443	0.0110615	0.00132844	0.0406297	0.0020514	0.252287	0.00384666	0.473942	0.0025791	0.528611	0.00957952	0.553287	0.013094	0.632206	0.00184222
289		0.00317259	5.31148e-19	0.0116328	0.00159683	0.0431472	0.00109902	0.25846	0.00203969	0.474196	0.00264171	0.527496	0.00952481	0.552665	0.0130192	0.632191	0.00203969
290		0.00316456	0	0.0122363	0.00159279	0.0451477	0.00131751	0.266878	0.00285396	0.475105	0.00255788	0.527426	0.0095007	0.552743	0.0123431	0.631857	0.00222271
291		0.00314663	0	0.0132159	0.00109003	0.0474093	0.000726684	0.276274	0.00251731	0.473673	0.00254339	0.525907	0.00912704	0.5515	0.011644	0.631215	0.00288394
292		0.0031407	0	0.0136097	0.000959501	0.0496231	0.00125628	0.289992	0.00345953	0.474246	0.00251256	0.526173	0.00910985	0.551717	0.010994	0.63191	0.0028785
293		0.00312305	5.31148e-19	0.015407	0.00130023	0.0518426	0.00062461	0.301686	0.00249844	0.473662	0.00281652	0.52613	0.00937608	0.55153	0.011243	0.631897	0.00320525
294		0.00311139	0	0.0165941	0.000718544	0.0535159	0.00107782	0.311554	0.000950545	0.473968	0.00342724	0.526654	0.00934107	0.551753	0.0115135	0.632027	0.00319328
295		0.00309789	0	0.0177613	0.000357714	0.0567947	0.00143086	0.320529	0.000715428	0.474597	0.00309789	0.527055	0.00993904	0.552458	0.0124122	0.632383	0.00317943
296		0.00308642	0	0.0199588	0.00142556	0.0604938	0.00123457	0.334156	0.000712778	0.475926	0.00308642	0.528189	0.00990223	0.553498	0.0123662	0.633745	0.00316766
297		0.00305998	0	0.0212158	0.000934838	0.0634435	0.00176668	0.342105	0.00212001	0.47756	0.00275964	0.52856	0.00981739	0.554672	0.0119666	0.634639	0.00323837
298		0.00303582	0	0.0220603	0.000927459	0.0673953	0.00105164	0.348512	0.00210328	0.476827	0.00273786	0.528436	0.0100565	0.554948	0.0121887	0.634689	0.00345248
299		0.00341571	0.000348011	0.0229054	0.00104403	0.0709263	0.000920751	0.355033	0.00104403	0.476391	0.00309319	0.527627	0.00998373	0.553144	0.0130167	0.633112	0.00331981
300		0.00399202	0.000345719	0.0243513	0.00150695	0.0732535	0.000345719	0.360679	0.00124651	0.475649	0.00307282	0.527146	0.00991797	0.553094	0.012931	0.632136	0.00345719
301		0.00455536	0.000343048	0.0263418	0.00090762	0.0760547	0.000594177	0.370766	0.00214234	0.47653	0.00330824	0.528025	0.0101243	0.553971	0.0128036	0.632601	0.00343048
302		0.00510104	0.000339818	0.0278595	0.000899073	0.0792623	0.00189202	0.379046	0.00212216	0.476555	0.0035478	0.528742	0.0100117	0.55464	0.012683	0.633314	0.0035802
303		0.00603583	0.000674475	0.0305685	0.000892246	0.0850857	0.00236066	0.386293	0.000892246	0.477025	0.00410267	0.529984	0.00993563	0.55588	0.0122849	0.633762	0.00355302
304		0.00674764	0.000667843	0.032967	0.000578369	0.0892616	0.00233745	0.395797	0.00260801	0.47619	0.0041033	0.529786	0.0101338	0.556391	0.0130229	0.634085	0.00273327
305		0.00723396	0.000329726	0.0348372	0.00151099	0.0942319	0.00317976	0.403769	0.0011422	0.476299	0.00431173	0.531506	0.00999565	0.557777	0.0128509	0.635066	0.00248938
306		0.00865312	0.000862035	0.0364936	0.000651637	0.098006	0.000862035	0.405756	0.00149309	0.475169	0.00426063	0.529722	0.00987719	0.555681	0.0126986	0.633747	0.00245988
307		0.00990284	0.000323627	0.0392377	0.000560538	0.10426	0.000560538	0.411248	0.00212216	0.474776	0.00423197	0.529522	0.00981075	0.555867	0.0120527	0.633595	0.00212216
308		0.010932	0.000320928	0.0420604	0.000849097	0.111543	0.00178685	0.415601	0.00262691	0.475079	0.00445848	0.529183	0.00944969	0.55605	0.0119522	0.633315	0.00210447
309		0.0111968	0.000841148	0.0449706	0.000841148	0.116189	0.000550661	0.423458	0.00397087	0.473385	0.00441674	0.5279	0.00963787	0.555066	0.0118488	0.631975	0.00222547
310		0.0120416	0.00094803	0.0487137	0.000547345	0.122605	0.00250825	0.429484	0.00227878	0.474913	0.00439015	0.529648	0.00957985	0.555738	0.0112217	0.631819	0.00158005
311		0.0133767	0.000313097	0.0524223	0.00165675	0.129067	0.00542299	0.434201	0.0033135	0.475777	0.0046122	0.529826	0.00921909	0.555857	0.0111271	0.631417	0.00112889
312		0.0145239	0.000537924	0.0546889	0.00203655	0.136274	0.00438113	0.436435	0.00447911	0.475704	0.00457499	0.530213	0.00941494	0.556751	0.0104999	0.632777	0.00111978
313		0.0149095	0.000532481	0.0562655	0.00201594	0.14022	0.00245943	0.43699	0.00483161	0.473908	0.00454952	0.530174	0.00931969	0.556266	0.0104118	0.631345	0.00162676
314		0.0158061	0.00052687	0.0593607	0.00132593	0.149456	0.00169365	0.438532	0.00592192	0.47313	0.00450158	0.528978	0.00948367	0.554619	0.0103021	0.630488	0.00160962
315		0.0168666	0.000301174	0.0610329	0.000521648	0.159451	0.000602348	0.44201	0.00602348	0.473309	0.00473332	0.529821	0.00965167	0.555382	0.00991589	0.631021	0.00159366
316		0.0184706	0.00029899	0.0652512	0.000896971	0.16986	0.00137015	0.444675	0.00626454	0.472467	0.004699	0.529087	0.00958169	0.555325	0.00985762	0.631279	0.0015536
317		0.0184521	0.000512558	0.068341	0.000782945	0.177345	0.000512558	0.445413	0.00604297	0.473262	0.00435925	0.529472	0.00922604	0.556296	0.0102682	0.631471	0.00153767
318		0.0197069	0.000505306	0.0729325	0.000771867	0.187468	0.00252653	0.446859	0.00554303	0.473135	0.00429757	0.529392	0.00884405	0.556342	0.0101439	0.630958	0.00177458
319		0.0223781	0.000765293	0.0768203	0.00126083	0.195558	0.00126083	0.449399	0.00590673	0.474616	0.00426097	0.529726	0.00852194	0.556112	0.0105568	0.630762	0.00150301
320		0.0235022	0.0010336	0.0786164	0.00124956	0.203409	0.00124956	0.448858	0.00552906	0.47385	0.00450535	0.528798	0.00794439	0.556604	0.0104624	0.630917	0.00151691
321		0.0243823	0.000283432	0.0808378	0.00149978	0.211258	0.00221367	0.448699	0.00546663	0.473736	0.00419441	0.529373	0.00835042	0.556374	0.0106013	0.630011	0.00157808
322		0.0259909	0.000744408	0.0841455	0.00056272	0.218648	0.00148882	0.449643	0.00554214	0.472872	0.00442192	0.528265	0.0085387	0.555068	0.0105538	0.628655	0.00128935
323		0.0279383	0.000481696	0.0881503	0.000481696	0.229287	0.00127445	0.451188	0.00547807	0.475112	0.00467848	0.529865	0.00818882	0.556358	0.0104318	0.630058	0.00166864
324		0.0296367	0.000478011	0.0906628	0.00055196	0.236616	0.00191205	0.453314	0.00570285	0.476259	0.0046427	0.529955	0.00813088	0.556246	0.0100988	0.629541	0.00172349
325		0.0324008	0.000273755	0.09578	0.00264	0.247195	0.00179513	0.454402	0.00600393	0.476371	0.00502548	0.529635	0.00806069	0.556188	0.0102686	0.62905	0.00191629
326		0.0367762	0.00108423	0.100313	0.000271056	0.255869	0.00140845	0.455243	0.00612732	0.477621	0.00519269	0.531142	0.00798582	0.557277	0.00999239	0.62989	0.00236302
327		0.0395165	0.0004649	0.106307	0.00026841	0.263753	0.00187887	0.455292	0.00588669	0.478382	0.00536149	0.530451	0.0083682	0.555401	0.0101038	0.62839	0.00264353
328		0.0440542	0.000533595	0.113832	0.000266798	0.273722	0.00116294	0.457332	0.00559003	0.479975	0.0055517	0.532348	0.00831793	0.557147	0.0100431	0.630006	0.00282352
329		0.0486429	0.000698776	0.120921	0.00160653	0.281946	0.000528225	0.457457	0.00527565	0.479872	0.00573191	0.532937	0.00869167	0.557487	0.00994201	0.629765	0.00275742
330		0.0539149	0.0014605	0.128426	0.00258348	0.289717	0.000694014	0.457974	0.00523969	0.480085	0.00545837	0.532637	0.00886058	0.557322	0.00987425	0.629411	0.00277606
331		0.0553544	0.000261244	0.134842	0.000783733	0.297888	0.000522489	0.458069	0.00496364	0.480392	0.00543615	0.53273	0.00837206	0.557014	0.00979928	0.628658	0.00276475
332		0.0566292	0	0.141124	0.000898876	0.303071	0.000686528	0.457228	0.00493018	0.478951	0.00495063	0.531835	0.00810652	0.556105	0.00952696	0.626966	0.00280674
333		0.0573173	0.000257861	0.147536	0.000515722	0.310853	0.000446628	0.457645	0.00498012	0.478636	0.00491967	0.531338	0.00784253	0.555903	0.00943573	0.626619	0.00322068
334		0.0607539	0.000443459	0.156393	0.000512062	0.320473	0.00167891	0.458832	0.00494478	0.479823	0.00487805	0.532446	0.00778688	0.556984	0.00916363	0.627051	0.00319783
335		0.0635897	0.00025378	0.166007	0.0011062	0.329231	0.00307692	0.459927	0.00515118	0.480879	0.00483516	0.533333	0.00774342	0.557216	0.00955307	0.627839	0.00299203
336		0.0668702	0.000666169	0.174735	0.00247983	0.336822	0.00255537	0.458933	0.00511074	0.479721	0.00479721	0.532345	0.00748196	0.556185	0.00924443	0.626545	0.00290376
337		0.0683391	0.00114436	0.182093	0.0024082	0.343137	0.00281419	0.458045	0.00491255	0.478806	0.00475779	0.531719	0.0074582	0.555652	0.00940019	0.626009	0.00335963
338		0.0712238	0.00138201	0.191172	0.000894955	0.352823	0.00220619	0.458584	0.00473566	0.479507	0.00494567	0.532388	0.00741331	0.556893	0.00953937	0.627114	0.00316901
339		0.0742483	0.000653068	0.203363	0.00172785	0.362976	0.00154149	0.458886	0.00495521	0.479265	0.0051304	0.532564	0.00718374	0.557218	0.00948636	0.627334	0.00332084
340		0.0774996	0.000489903	0.207891	0.00212134	0.370669	0.00160625	0.4592	0.00527072	0.478999	0.00509122	0.532315	0.00671274	0.557347	0.00922072	0.626927	0.00312733
341		0.0827731	0.00111166	0.215686	0.00256727	0.378852	0.0010574	0.459664	0.00549441	0.478711	0.0052535	0.531933	0.00660346	0.556162	0.00913161	0.62535	0.00326364
342		0.0857063	0.000241771	0.223479	0.000639667	0.388191	0.002746	0.45938	0.005476	0.478504	0.00544925	0.532105	0.0067696	0.556114	0.00932624	0.625349	0.0032527
343		0.0884439	0.000834376	0.231957	0.0031497	0.395772	0.0020998	0.459463	0.00560235	0.478376	0.00542879	0.531915	0.00671401	0.55639	0.00947975	0.625504	0.00324049
344		0.092608	0.000415282	0.240725	0.000479527	0.406423	0.00196255	0.459856	0.00557675	0.478821	0.00520347	0.532946	0.00649135	0.557863	0.00947293	0.626384	0.00322569
345		0.0974804	0.00109283	0.248245	0.000826105	0.413466	0.00289137	0.459727	0.00546417	0.478728	0.00517553	0.532975	0.00645649	0.557759	0.00942206	0.625912	0.00320837
346		0.104304	0.000474795	0.25562	0.00132177	0.421601	0.0027378	0.459704	0.00543946	0.478618	0.00515212	0.532072	0.00661738	0.556743	0.0098255	0.625274	0.00314047
347		0.112519	0.000471884	0.263588	0.000817327	0.428007	0.00154718	0.459747	0.00540611	0.479226	0.00490964	0.532897	0.00657682	0.557417	0.00976527	0.625392	0.00330319
348		0.118214	0.000470155	0.272801	0.00146806	0.432953	0.00164554	0.459419	0.00554305	0.479099	0.00489165	0.53298	0.00655272	0.55741	0.00972948	0.625136	0.00329108
349		0.124172	0.000843805	0.278881	0.00107246	0.436563	0.00121605	0.459397	0.00551833	0.478584	0.00486983	0.531955	0.00650248	0.556546	0.0096861	0.624916	0.00284709
350		0.130616	0.000931962	0.285445	0.00101558	0.441082	0.000698971	0.460317	0.00526682	0.479284	0.00484822	0.532015	0.00647361	0.556632	0.00946698	0.625504	0.00304675
351		0.137034	0.000614451	0.293778	0.0024578	0.444087	0.00139344	0.460445	0.00524987	0.479351	0.00483261	0.531912	0.00645278	0.556852	0.00983122	0.625905	0.00303694
352		0.142438	0.00115609	0.303698	0.00300583	0.449072	0.00151619	0.461621	0.00522674	0.480443	0.00481133	0.532639	0.00661703	0.557202	0.00978791	0.626085	0.00284125
353		0.150186	0.000609061	0.315125	0.00204609	0.452153	0.00119617	0.461988	0.00520382	0.48033	0.00479022	0.532297	0.006588	0.556752	0.00974498	0.625731	0.00259426
354		0.157742	0.000229016	0.321433	0.000998259	0.454053	0.000916065	0.462118	0.00495438	0.480629	0.00456312	0.532593	0.00696526	0.55679	0.0100454	0.626471	0.00258088
355		0.16443	0.000455683	0.327019	0.000455683	0.45567	0.00126857	0.46251	0.00492896	0.480926	0.00453971	0.532491	0.00695197	0.556827	0.0102072	0.626414	0.00217347
356		0.174192	0.000599735	0.333595	0.00223252	0.456877	0.000453357	0.462112	0.00490381	0.48122	0.00451654	0.532784	0.00733472	0.557388	0.0101955	0.626881	0.00216238
357		0.18254	0.00119245	0.342701	0.000676054	0.457715	0.000596224	0.462139	0.0048751	0.481655	0.00429352	0.533177	0.00729178	0.557637	0.0101358	0.626724	0.00214972
358		0.189235	0.000809987	0.35214	0.00236683	0.458366	0.000389105	0.462387	0.0050183	0.481712	0.00428016	0.533463	0.00726908	0.557847	0.0101043	0.626978	0.00234541
359		0.196976	0.00177688	0.360476	0.00227199	0.458317	0.000387747	0.461807	0.0052166	0.481582	0.00426522	0.533411	0.00703666	0.557839	0.010069	0.627246	0.00236917
360		0.204563	0.00116009	0.369167	0.000973168	0.459397	0.000386698	0.462104	0.00520248	0.481825	0.00425367	0.533514	0.00701761	0.557231	0.0100019	0.627095	0.00236276
361		0.213241	3.39935e-17	0.379908	0.00203676	0.460482	0.000222229	0.461894	0.00517845	0.481396	0.00423985	0.533102	0.00719074	0.55671	0.00978564	0.627534	0.0021887
362		0.221156	0.000886186	0.391021	0.00138356	0.461243	0.00038373	0.461627	0.00516256	0.481069	0.00422684	0.533001	0.00716867	0.55692	0.0101332	0.627526	0.00218198
363		0.227533	0.00101176	0.40102	0.00210615	0.461823	0.000796048	0.461568	0.00514479	0.480943	0.00421229	0.532696	0.00714399	0.55666	0.010062	0.627024	0.00224071
364		0.235189	0.00058258	0.411264	0.00144391	0.462243	0.000381388	0.46148	0.00513105	0.481566	0.00420105	0.533181	0.00712492	0.556954	0.0102076	0.627257	0.00223473
365		0.243483	0.000438383	0.420906	0.000876766	0.461782	0.000579926	0.460896	0.00510768	0.481017	0.00437835	0.533789	0.00746861	0.55758	0.0103648	0.628069	0.00244081
366		0.250819	0.000786722	0.429705	0.00188964	0.461325	0.000786722	0.460695	0.00508451	0.480726	0.00435849	0.533258	0.00743474	0.557319	0.0105572	0.628496	0.00261837
367		0.258549	0	0.437054	0.00135496	0.461856	0.000650902	0.460604	0.00526565	0.481022	0.00433392	0.533258	0.00739283	0.557184	0.0104977	0.628962	0.00250219
368		0.267991	0.00171761	0.445027	0.00151479	0.462394	0.000572536	0.460145	0.00525184	0.48051	0.00432255	0.532609	0.00737343	0.556847	0.0104702	0.628811	0.00249563
369		0.279815	0.000779067	0.45272	0.000779067	0.4627	0.000432148	0.460579	0.00524397	0.480539	0.00431608	0.532809	0.00753476	0.556886	0.010658	0.628743	0.00259289
370		0.288839	0.000215269	0.458737	0.00274836	0.462466	0.000430537	0.460726	0.00522442	0.480114	0.00410706	0.53219	0.00790361	0.556426	0.0100901	0.628635	0.00258322
371		0.297508	0	0.462502	0.00130602	0.462502	0.000568064	0.460642	0.00521082	0.480104	0.00428879	0.53192	0.00788304	0.556217	0.0102679	0.62861	0.00269029
372		0.306112	0.00154541	0.46585	0.00098209	0.462757	0.00056701	0.461272	0.00520115	0.480327	0.00428083	0.532418	0.00786841	0.556669	0.0102488	0.628928	0.00268529
373		0.314335	0.000565331	0.468172	0.00206061	0.462003	0.000770417	0.459906	0.00518575	0.479275	0.00426816	0.531458	0.00787705	0.555761	0.0105807	0.628177	0.00267734
374		0.325318	0.000427192	0.469725	0.00226049	0.461956	0.000854384	0.459736	0.00518383	0.479097	0.00426658	0.531262	0.00787414	0.555556	0.0105768	0.627944	0.00267635
375		0.33358	0.000426403	0.470581	0.00245876	0.461472	0.000852807	0.459626	0.00517426	0.478951	0.0042587	0.531265	0.00766044	0.555391	0.0107598	0.627523	0.00267141
376		0.340219	0.000425932	0.47215	0.00278489	0.46133	0.000851863	0.459855	0.00516854	0.479159	0.00425399	0.531415	0.00765197	0.555146	0.0107479	0.627567	0.00266845
377		0.350018	0.000637486	0.472948	0.003511	0.461048	0.000849982	0.459576	0.00515712	0.478837	0.00424459	0.531223	0.0078018	0.554656	0.0107242	0.626917	0.00266256
378		0.360284	0.000765037	0.474825	0.0029401	0.461472	0.000848732	0.459635	0.00514954	0.478868	0.00423835	0.531177	0.00779033	0.554576	0.0107084	0.62673	0.00265865
379		0.371621	0.00117965	0.475474	0.00238767	0.461284	0.000970918	0.459327	0.00514198	0.478532	0.00423213	0.530765	0.00777889	0.554618	0.0105362	0.626911	0.00265474
380		0.379677	0.000970562	0.476278	0.00275332	0.461115	0.000970562	0.459159	0.0051401	0.478357	0.00423058	0.530814	0.00794439	0.554659	0.0106888	0.627048	0.00265377
381		0.390518	0.000922512	0.477028	0.0027513	0.461144	0.00096985	0.459189	0.00513633	0.478372	0.00422748	0.530792	0.00793857	0.554619	0.0106809	0.626955	0.00265182
382		0.401393	0.000634916	0.477151	0.0025747	0.461144	0.00096985	0.459189	0.00513633	0.478372	0.00422748	0.530792	0.00793857	0.554619	0.0106809	0.626955	0.00265182
383		0.410379	0.000211484	0.477656	0.00203947	0.461172	0.00096914	0.459219	0.00513256	0.478388	0.00422438	0.530769	0.00793275	0.554579	0.0106731	0.626862	0.00264988
384		0.421271	0.00111784	0.477985	0.00187764	0.461642	0.0011762	0.45908	0.00512693	0.478229	0.00421974	0.530674	0.00790148	0.55458	0.0108193	0.62715	0.00253502
385		0.433431	0.000731529	0.477932	0.00184097	0.461473	0.00117577	0.458912	0.00512505	0.478054	0.0042182	0.53048	0.00789859	0.554499	0.0110155	0.627286	0.00253409
386		0.441194	0.00164872	0.478001	0.00201374	0.461304	0.00117534	0.458745	0.00512318	0.477879	0.00421666	0.530286	0.0078957	0.554296	0.0110115	0.627057	0.00253316
387		0.450091	0.000731261	0.478245	0.0023976	0.461304	0.00117534	0.458745	0.00512318	0.477879	0.00421666	0.530286	0.0078957	0.554296	0.0110115	0.627057	0.00253316
388		0.458623	0.000761121	0.478245	0.0023976	0.461304	0.00117534	0.458745	0.00512318	0.477879	0.00421666	0.530286	0.0078957	0.554296	0.0110115	0.627057	0.00253316
389		0.468373	0.000967368	0.478245	0.0023976	0.461304	0.00117534	0.458745	0.00512318	0.477879	0.00421666	0.530286	0.0078957	0.554296	0.0110115	0.627057	0.00253316
390		0.478383	0.00201227	0.478383	0.00223241	0.461332	0.00117448	0.458775	0.00511944	0.477896	0.00421358	0.530264	0.00788994	0.554256	0.0110034	0.626964	0.00253131
391		0.486664	0.000365364	0.478383	0.00223241	0.461332	0.00117448	0.458775	0.00511944	0.477896	0.00421358	0.530264	0.00788994	0.554256	0.0110034	0.626964	0.00253131
392		0.491292	0.000558102	0.478504	0.00220231	0.461332	0.00117448	0.458775	0.00511944	0.477896	0.00421358	0.530264	0.00788994	0.554256	0.0110034	0.626964	0.00253131
393		0.495677	0.000558102	0.478626	0.00239585	0.461454	0.000966661	0.458775	0.00511944	0.477896	0.00421358	0.530264	0.00788994	0.554256	0.0110034	0.626964	0.00253131
394		0.501035	0.00105471	0.478748	0.00259211	0.461454	0.000966661	0.458775	0.00511944	0.477896	0.00421358	0.530264	0.00788994	0.554256	0.0110034	0.626964	0.00253131
395		0.503958	0.00138324	0.478748	0.00259211	0.461454	0.000966661	0.458775	0.00511944	0.477896	0.00421358	0.530264	0.00788994	0.554256	0.0110034	0.626964	0.00253131
396		0.506394	0.000966661	0.47887	0.00279051	0.461454	0.000966661	0.458775	0.00511944	0.477896	0.00421358	0.530264	0.00788994	0.554256	0.0110034	0.626964	0.00253131
397		0.508342	0.0011162	0.478992	0.00275843	0.461576	0.0011162	0.458775	0.00511944	0.477896	0.00421358	0.530264	0.00788994	0.554256	0.0110034	0.626964	0.00253131
398		0.50956	0.000919478	0.478992	0.00275843	0.461576	0.0011162	0.458775	0.00511944	0.477896	0.00421358	0.530264	0.00788994	0.554256	0.0110034	0.626964	0.00253131
399		0.5109	0.000210943	0.478992	0.00275843	0.461576	0.0011162	0.458775	0.00511944	0.477896	0.00421358	0.530264	0.00788994	0.554256	0.0110034	0.626964	0.00253131
400		0.51224	0.000365364	0.479113	0.00274226	0.461576	0.0011162	0.458775	0.00511944	0.477896	0.00421358	0.530264	0.00788994	0.554256	0.0110034	0.626964	0.00253131

## Sheet: Fig 8A
Fig 8A. Cell-cell minimal median distance
Time (minutes)	Average median minimal intercellular distance	SD median minimal intercellular distance
0	35.0277	5.11825
1	34.8858	3.90327
1	34.053	4.24521
2	32.3492	4.6411
3	33.2982	4.36282
4	33.9042	3.25057
5	32.7407	3.61128
6	32.0529	3.84707
7	33.696	4.90147
8	33.1652	4.98625
10	33.5718	3.81253
11	32.0876	3.00482
12	33.4624	4.16481
13	32.5886	4.24424
14	31.4598	4.33513
15	31.0509	2.91341
16	31.0793	3.61669
17	31.4711	3.58885
18	29.7316	3.10328
19	30.6779	3.65443
20	30.5531	3.84964
21	29.9693	3.19115
22	27.9937	3.51221
23	28.8191	3.09758
24	27.1584	2.43938
24	29.0748	3.23872
25	27.5497	2.78697
26	27.6016	3.09249
27	28.4292	3.63147
28	27.8589	3.1306
29	26.4867	2.86561
30	25.8651	2.92195
31	26.6016	2.61132
32	27.291	3.39079
33	27.1348	2.58442
34	26.705	2.78412
35	25.7551	2.62062
36	25.3416	2.9257
37	25.9515	2.40842
38	24.6614	2.73574
39	25.7581	2.4522
40	25.1824	2.80847
41	24.9869	1.77579
42	24.6224	1.81625
43	24.6116	2.00709
44	24.3239	2.30759
45	23.885	2.04298
46	24.9713	2.62981
47	23.8412	1.81785
48	24.3948	1.87175
49	24.1348	2.01078
50	23.9296	2.10401
51	23.7528	2.39847
52	22.2883	2.69811
53	23.9676	1.33145
54	23.6261	2.3713
55	23.2781	1.66372
56	24.2635	1.05262
57	23.9006	2.05422
58	22.7427	1.90839
59	23.4079	2.29832
60	23.0321	2.27769
61	23.6675	2.33274
62	23.1332	2.1271
63	23.4731	2.10759
64	22.2154	2.0882
65	22.7942	1.86739
66	22.4885	2.49876
67	21.3873	2.13048
68	21.8922	2.19613
69	21.3088	1.87592
70	21.4611	2.01928
71	20.7514	1.62621
72	21.0732	2.34262
73	20.8262	1.75565
74	19.9433	1.51047
75	20.8124	1.32234
76	20.6928	1.74667
77	20.0538	0.996405
78	20.2167	1.33195
79	19.8125	1.45176
80	19.2924	1.62212
81	19.6611	1.92532
82	19.7544	1.35162
83	19.5455	1.27389
84	18.7844	1.5463
85	18.552	1.60084
86	18.9988	1.59122
87	18.7055	1.40158
88	18.3144	1.46082
89	18.5536	1.41246
90	17.8029	0.7861
91	17.7436	0.828325
92	17.8443	1.49028
93	17.7536	1.02514
94	17.9642	1.42957
95	17.626	1.26992
96	17.5479	1.34382
97	17.0834	1.06432
98	17.3729	0.985502
99	17.0214	1.12233
100	17.09	1.53007
101	17.0078	0.847605
102	16.8583	1.14877
103	16.9288	0.950383
104	16.86	1.22201
105	16.818	0.979919
106	17.0159	0.822132
107	16.9789	1.18442
108	16.7075	1.24553
109	16.7857	1.15571
110	16.2336	0.960226
111	16.6935	1.15089
112	17.0082	1.07979
113	16.4096	0.957974
114	16.4561	1.03582
115	16.1551	0.740875
116	16.503	1.02137
117	16.1328	0.870344
118	16.3922	0.836543
119	15.9653	0.948259
120	15.9864	0.938892
121	15.7813	1.08521
122	15.6898	0.991422
123	15.297	1.03525
124	15.2574	0.859106
125	15.0047	0.911465
126	14.7909	1.27214
127	14.7449	1.04399
128	14.7953	1.01409
129	14.3691	0.654947
130	14.9458	0.863246
131	14.0226	0.829708
132	14.3092	1.03409
133	14.1288	0.814538
134	14.0241	0.78803
135	14.1716	0.719562
136	13.6477	0.935203
137	13.863	0.783601
138	13.4036	0.845347
139	13.2436	0.789901
140	12.975	0.883168
141	13.1645	0.705007
142	13.2599	0.764526
143	12.8169	0.565857
145	12.8169	0.508487
146	12.8149	0.723204
147	12.3525	0.785075
148	12.4544	0.496574
149	12.2136	0.598906
150	12.4951	0.414044
151	12.4268	0.543892
152	12.268	0.636271
153	12.3032	0.735681
154	12.1923	0.463717
155	11.8547	0.56804
156	12.1561	0.491229
157	11.9586	0.430287
158	11.9684	0.609236
159	11.7863	0.455544
160	12.0014	0.754934
161	11.8061	0.528956
162	11.8243	0.409093
163	11.6943	0.540942
164	11.7683	0.514516
165	11.8236	0.677791
166	11.6931	0.330683
167	11.7502	0.565373
168	11.4688	0.536721
169	11.4792	0.373584
170	11.6033	0.395502
171	11.4307	0.631074
172	11.6477	0.487612
173	11.3809	0.546481
174	11.2809	0.470103
175	11.1629	0.561032
176	11.0915	0.53612
177	11.1401	0.40849
178	10.9926	0.530856
179	10.8447	0.411444
180	10.8528	0.569107
181	10.7493	0.582768
182	10.4432	0.639778
183	10.4552	0.574585
184	10.2893	0.482072
185	10.3835	0.377943
186	10.1369	0.414806
187	10.0977	0.56205
188	10.0966	0.348827
189	9.86499	0.498537
190	9.87002	0.411694
191	9.87444	0.455977
192	9.85878	0.44142
193	9.67972	0.460017
194	9.67294	0.397552
195	9.36003	0.421404
196	9.39281	0.458675
197	9.42269	0.328801
198	9.41047	0.460601
199	9.21193	0.458908
200	9.18402	0.439062
201	9.2277	0.31318
202	9.03136	0.365483
203	9.04444	0.383447
204	8.97429	0.363809
205	8.9623	0.379301
206	8.72332	0.334204
207	8.79437	0.39967
208	8.76131	0.388189
209	8.75129	0.320205
210	8.66363	0.284853
211	8.67734	0.308072
212	8.56433	0.221983
213	8.5261	0.296237
214	8.48399	0.246859
215	8.45558	0.291697
216	8.52415	0.277917
217	8.44298	0.308043
218	8.38144	0.243209
219	8.34123	0.324429
220	8.34524	0.304197
221	8.38317	0.227455
222	8.3217	0.259148
223	8.17529	0.186158
224	8.15779	0.21109
225	8.22962	0.205204
226	8.2283	0.183086
227	8.14772	0.215428
228	8.07831	0.246088
229	8.12976	0.335508
230	8.12839	0.298352
231	7.97858	0.26516
232	8.0223	0.222749
233	8.02238	0.269759
234	7.94559	0.30623
235	7.93958	0.263579
236	7.85087	0.202467
237	7.77119	0.275993
238	7.6299	0.256099
239	7.63807	0.216668
240	7.60143	0.235149
241	7.5613	0.260906
242	7.54036	0.270528
243	7.44394	0.2806
244	7.37609	0.285014
245	7.33818	0.317119
246	7.29935	0.309794
247	7.24462	0.29198
248	7.2089	0.264689
249	7.13878	0.235823
250	7.08131	0.255927
251	7.01474	0.262501
252	6.97172	0.242234
253	6.95953	0.257709
254	6.94814	0.257693
255	6.81812	0.23358
256	6.79459	0.231427
257	6.70847	0.239972
258	6.7292	0.222557
259	6.60214	0.240166
260	6.62498	0.199883
261	6.59461	0.18154
262	6.51949	0.20784
263	6.54556	0.202452
264	6.50286	0.113559
265	6.34762	0.190499
266	6.33066	0.174213
267	6.34606	0.17385
268	6.3057	0.162267
269	6.27477	0.157701
270	6.30459	0.161518
271	6.2205	0.141445
272	6.13002	0.12188
273	6.15531	0.13691
274	6.13072	0.165403
275	6.08441	0.124724
276	6.10775	0.196481
277	5.98849	0.1304
278	6.02349	0.157418
279	6.06618	0.160663
280	6.04886	0.139779
281	5.99723	0.120399
282	6.00435	0.151364
283	5.97125	0.108513
284	5.94024	0.166576
285	5.89767	0.148713
286	5.85741	0.116152
287	5.88924	0.137698
288	5.8406	0.135699
289	5.93322	0.0937189
290	5.8511	0.106973
291	5.79356	0.16718
292	5.86542	0.156452
293	5.79028	0.111877
294	5.78069	0.143143
295	5.81423	0.14729
296	5.78716	0.127436
297	5.71024	0.135657
298	5.7508	0.136497
299	5.73908	0.175653
300	5.75468	0.1288
301	5.75207	0.116524
302	5.66433	0.124538
303	5.65381	0.131955
304	5.63216	0.10803
305	5.61932	0.143548
306	5.62201	0.123679
307	5.55649	0.131157
308	5.55456	0.127585
309	5.50581	0.179354
310	5.44554	0.149425
311	5.48707	0.148075
312	5.49512	0.159835
313	5.42569	0.124613
314	5.38091	0.139398
315	5.40508	0.109213
316	5.37269	0.131021
317	5.29732	0.103357
318	5.28097	0.114991
319	5.23812	0.153129
320	5.26934	0.157982
321	5.22835	0.154229
322	5.24778	0.118696
323	5.22035	0.147737
324	5.17331	0.111074
325	5.13972	0.1267
326	5.15414	0.112014
327	5.08473	0.106779
328	5.05936	0.0926353
329	5.03999	0.131753
330	5.02582	0.0998738
331	4.95458	0.151803
332	4.98717	0.147198
333	4.94059	0.10897
334	4.95141	0.092248
335	4.86477	0.141619
336	4.8697	0.108392
337	4.85707	0.160313
338	4.87985	0.088536
339	4.87131	0.111569
340	4.83712	0.109841
341	4.82015	0.10207
342	4.79724	0.110667
343	4.80312	0.113337
344	4.74543	0.0774385
345	4.7685	0.0840643
346	4.73638	0.08486
347	4.73378	0.0947671
348	4.70697	0.0731803
349	4.68314	0.0929757
350	4.694	0.0928683
351	4.67686	0.10995
352	4.6679	0.0806401
353	4.64848	0.0897678
354	4.64314	0.110449
355	4.65802	0.0771246
356	4.62694	0.101043
357	4.60672	0.0746012
358	4.58277	0.0625414
359	4.60587	0.0710365
360	4.58657	0.0721828
361	4.5885	0.0862736
362	4.53154	0.0885016
363	4.5635	0.0943325
364	4.53705	0.0577695
365	4.50833	0.0801557
366	4.52514	0.0721527
367	4.51189	0.110997
368	4.53664	0.0648559
369	4.51354	0.0587757
370	4.53158	0.0560387
371	4.48619	0.0829683
372	4.4614	0.082691
373	4.50732	0.0469227
374	4.48649	0.0718976
375	4.52599	0.0580112
376	4.51115	0.0738812
377	4.50886	0.0645
378	4.4892	0.0663596
379	4.49362	0.0491841
380	4.45445	0.0602311
381	4.4665	0.0543236
382	4.48309	0.080571
383	4.48871	0.0731554
384	4.44232	0.0544207
385	4.47444	0.0718521
385	4.43492	0.0984594
386	4.46546	0.0729464
387	4.44923	0.0794777
388	4.4574	0.0789256
389	4.46547	0.0898737
390	4.45557	0.0491904
391	4.47186	0.0788814
392	4.47491	0.0888375
393	4.45951	0.0440663
394	4.43695	0.0699342
395	4.43927	0.0725154
396	4.43135	0.0646928
397	4.46206	0.12495

## Sheet: Fig 8B
Fig 8B. Extracellular AI-2 Concentration per QS activated cell
		basalmean = e^x
		x = 6.15		x = 6.16		x = 6.17		x = 6.19		x = 6.21		x = 6.23		x = 6.25		x = 6.27
time (minutes)		AI-2/cells on	SD	AI-2/cells on	SD	AI-2/cells on	SD	AI-2/cells on	SD	AI-2/cells on	SD	AI-2/cells on	SD	AI-2/cells on	SD	AI-2/cells on	SD
0		0	0	0	0	0	0	0	0	0	0	0	0	0	0	0	0
1		0	0	0	0	0	0	0	0	0	0	0	0	0	0	0	0
1		0	0	0	0	0	0	0	0	0	0	0	0	0	0	0	0
2		0	0	0	0	0	0	0	0	0	0	0	0	0	0	0	0
3		0	0	0	0	0	0	0	0	0	0	0	0	0	0	0	0
4		0	0	0	0	0	0	0	0	0	0	0	0	0	0	0	0
5		0	0	0	0	0	0	0	0	0	0	0	0	0	0	0	0
6		0	0	0	0	0	0	0	0	0	0	0	0	0	0	0	0
7		0	0	0	0	0	0	0	0	0	0	0	0	0	0	0	0
8		0	0	0	0	0	0	0	0	0	0	0	0	0	0	0	0
10		0	0	0	0	0	0	0	0	0	0	0	0	0	0	0	0
11		0	0	0	0	0	0	0	0	0	0	0	0	0	0	0	0
12		0	0	0	0	0	0	0	0	0	0	0	0	0	0	0	0
13		0	0	0	0	0	0	0	0	0	0	0	0	0	0	0	0
14		0	0	0	0	0	0	0	0	0	0	0	0	0	0	0	0
15		0	0	0	0	0	0	0	0	0	0	0	0	0	0	0	0
16		0	0	0	0	0	0	0	0	0	0	0	0	0	0	0	0
17		0	0	0	0	0	0	0	0	0	0	0	0	0	0	0	0
18		0	0	0	0	0	0	0	0	0	0	0	0	0	0	0	0
19		0	0	0	0	0	0	0	0	0	0	0	0	0	0	0	0
20		0	0	0	0	0	0	0	0	0	0	0	0	0	0	0	0
21		0	0	0	0	0	0	0	0	0	0	0	0	0	0	0	0
22		0	0	0	0	0	0	0	0	0	0	0	0	0	0	0	0
23		0	0	0	0	0	0	0	0	0	0	0	0	0	0	0	0
24		0	0	0	0	0	0	0	0	0	0	0	0	0	0	0	0
24		0	0	0	0	0	0	0	0	0	0	0	0	0	0	0	0
25		0	0	0	0	0	0	0	0	0	0	0	0	0	0	0	0
26		0	0	0	0	0	0	0	0	0	0	0	0	0	0	0	0
27		0	0	0	0	0	0	0	0	0	0	0	0	0	0	0	0
28		0	0	0	0	0	0	0	0	0	0	0	0	0	0	0	0
29		0	0	0	0	0	0	0	0	0	0	0	0	0	0	0	0
30		0	0	0	0	0	0	0	0	0	0	0	0	0	0	0	0
31		0	0	0	0	0	0	0	0	0	0	0	0	0	0	0	0
32		0	0	0	0	0	0	0	0	0	0	0	0	0	0	0	0
33		0	0	0	0	0	0	0	0	0	0	0	0	0	0	0	0
34		0	0	0	0	0	0	0	0	0	0	0	0	0	0	0	0
35		0	0	0	0	0	0	0	0	0	0	0	0	0	0	0	0
36		0	0	0	0	0	0	0	0	0	0	0	0	0	0	0	0
37		0	0	0	0	0	0	0	0	0	0	0	0	0	0	0	0
38		0	0	0	0	0	0	0	0	0	0	0	0	0	0	0	0
39		0	0	0	0	0	0	0	0	0	0	0	0	0	0	0	0
40		0	0	0	0	0	0	0	0	0	0	0	0	0	0	0	0
41		0	0	0	0	0	0	0	0	0	0	0	0	0	0	0	0
42		0	0	0	0	0	0	0	0	0	0	0	0	0	0	0	0
43		0	0	0	0	0	0	0	0	0	0	0	0	0	0	0	0
44		0	0	0	0	0	0	0	0	0	0	0	0	0	0	0	0
45		0	0	0	0	0	0	0	0	0	0	0	0	0	0	0	0
46		0	0	0	0	0	0	0	0	0	0	0	0	0	0	0	0
47		0	0	0	0	0	0	0	0	0	0	0	0	0	0	0	0
48		0	0	0	0	0	0	0	0	0	0	0	0	0	0	0	0
49		0	0	0	0	0	0	0	0	0	0	0	0	0	0	0	0
50		0	0	0	0	0	0	0	0	0	0	0	0	0	0	0	0
51		0	0	0	0	0	0	0	0	0	0	0	0	0	0	0	0
52		0	0	0	0	0	0	0	0	0	0	0	0	0	0	0	0
53		0	0	0	0	0	0	0	0	0	0	0	0	0	0	0	0
54		0	0	0	0	0	0	0	0	0	0	0	0	0	0	0	0
55		0	0	0	0	0	0	0	0	0	0	0	0	0	0	0	0
56		0	0	0	0	0	0	0	0	0	0	0	0	0	0	0	0
57		0	0	0	0	0	0	0	0	0	0	0	0	0	0	0	0
58		0	0	0	0	0	0	0	0	0	0	0	0	0	0	0	0
59		0	0	0	0	0	0	0	0	0	0	0	0	0	0	0	0
60		0	0	0	0	0	0	0	0	0	0	0	0	0	0	0	0
61		0	0	0	0	0	0	0	0	0	0	0	0	0	0	0	0
62		0	0	0	0	0	0	0	0	0	0	0	0	0	0	0	0
63		0	0	0	0	0	0	0	0	0	0	0	0	0	0	0	0
64		0	0	0	0	0	0	0	0	0	0	0	0	0	0	0	0
65		0	0	0	0	0	0	0	0	0	0	0	0	0	0	0	0
66		0	0	0	0	0	0	0	0	0	0	0	0	0	0	0	0
67		0	0	0	0	0	0	0	0	0	0	0	0	0	0	0	0
68		0	0	0	0	0	0	0	0	0	0	0	0	0	0	0	0
69		0	0	0	0	0	0	0	0	0	0	0	0	0	0	0	0
70		0	0	0	0	0	0	0	0	0	0	0	0	0	0	0	0
71		0	0	0	0	0	0	0	0	0	0	0	0	0	0	0	0
72		0	0	0	0	0	0	0	0	0	0	0	0	0	0	0	0
73		0	0	0	0	0	0	0	0	0	0	0	0	0	0	0	0
74		0	0	0	0	0	0	0	0	0	0	0	0	0	0	0	0
75		0	0	0	0	0	0	0	0	0	0	0	0	0	0	0	0
76		0	0	0	0	0	0	0	0	0	0	0	0	0	0	0	0
77		0	0	0	0	0	0	0	0	0	0	0	0	0	0	0	0
78		0	0	0	0	0	0	0	0	0	0	0	0	0	0	0	0
79		0	0	0	0	0	0	0	0	0	0	0	0	0	0	0	0
80		0	0	0	0	0	0	0	0	0	0	0	0	0	0	0	0
81		0	0	0	0	0	0	0	0	0	0	0	0	0	0	0	0
82		0	0	0	0	0	0	0	0	0	0	0	0	0	0	0	0
83		0	0	0	0	0	0	0	0	0	0	0	0	0	0	0	0
84		0	0	0	0	0	0	0	0	0	0	0	0	0	0	0	0
85		0	0	0	0	0	0	0	0	0	0	0	0	0	0	0	0
86		0	0	0	0	0	0	0	0	0	0	0	0	0	0	0	0
87		0	0	0	0	0	0	0	0	0	0	0	0	0	0	0	0
88		0	0	0	0	0	0	0	0	0	0	0	0	0	0	0	0
89		0	0	0	0	0	0	0	0	0	0	0	0	0	0	0	0
90		0	0	0	0	0	0	0	0	0	0	0	0	0	0	0	0
91		0	0	0	0	0	0	0	0	0	0	0	0	0	0	0	0
92		0	0	0	0	0	0	0	0	0	0	0	0	0	0	0	0
93		0	0	0	0	0	0	0	0	0	0	0	0	0	0	0	0
94		0	0	0	0	0	0	0	0	0	0	0	0	0	0	0	0
95		0	0	0	0	0	0	0	0	0	0	0	0	0	0	0	0
96		0	0	0	0	0	0	0	0	0	0	0	0	0	0	0	0
97		0	0	0	0	0	0	0	0	0	0	0	0	0	0	0	0
98		0	0	0	0	0	0	0	0	0	0	0	0	0	0	0	0
99		0	0	0	0	0	0	0	0	0	0	0	0	0	0	0	0
100		0	0	0	0	0	0	0	0	0	0	0	0	0	0	0	0
101		0	0	0	0	0	0	0	0	0	0	0	0	0	0	0	0
102		0	0	0	0	0	0	0	0	0	0	0	0	0	0	0	0
103		0	0	0	0	0	0	0	0	0	0	0	0	0	0	0	0
104		0	0	0	0	0	0	0	0	0	0	0	0	0	0	0	0
105		0	0	0	0	0	0	0	0	0	0	0	0	0	0	0	0
106		0	0	0	0	0	0	0	0	0	0	0	0	0	0	0	0
107		0	0	0	0	0	0	0	0	0	0	0	0	0	0	0	0
108		0	0	0	0	0	0	0	0	0	0	0	0	0	0	0	0
109		0	0	0	0	0	0	0	0	0	0	0	0	0	0	0	0
110		0	0	0	0	0	0	0	0	0	0	0	0	0	0	0	0
111		0	0	0	0	0	0	0	0	0	0	0	0	0	0	0	0
112		0	0	0	0	0	0	0	0	0	0	0	0	0	0	0	0
113		0	0	0	0	0	0	0	0	0	0	0	0	0	0	0	0
114		0	0	0	0	0	0	0	0	0	0	0	0	0	0	0	0
115		0	0	0	0	0	0	0	0	0	0	0	0	0	0	0	0
116		0	0	0	0	0	0	0	0	0	0	0	0	0	0	0	0
117		0	0	0	0	0	0	0	0	0	0	0	0	0	0	0	0
118		0	0	0	0	0	0	0	0	0	0	0	0	0	0	0	0
119		0	0	0	0	0	0	0	0	0	0	0	0	0	0	0	0
120		0	0	0	0	0	0	0	0	0	0	0	0	0	0	0	0
121		0	0	0	0	0	0	0	0	0	0	0	0	0	0	0	0
122		0	0	0	0	0	0	0	0	0	0	0	0	0	0	0	0
123		0	0	0	0	0	0	0	0	0	0	0	0	0	0	0	0
124		0	0	0	0	0	0	0	0	0	0	0	0	0	0	0	0
125		0	0	0	0	0	0	0	0	0	0	0	0	0	0	0	0
126		0	0	0	0	0	0	0	0	0	0	0	0	0	0	0	0
127		0	0	0	0	0	0	0	0	0	0	0	0	0	0	0	0
128		0	0	0	0	0	0	0	0	0	0	0	0	0	0	0	0
129		0	0	0	0	0	0	0	0	0	0	0	0	0	0	0	0
130		0	0	0	0	0	0	0	0	0	0	0	0	0	0	0	0
131		0	0	0	0	0	0	0	0	0	0	0	0	0	0	0	0
132		0	0	0	0	0	0	0	0	0	0	0	0	0	0	0	0
133		0	0	0	0	0	0	0	0	0	0	0	0	0	0	0	0
134		0	0	0	0	0	0	0	0	0	0	0	0	0	0	0	0
135		0	0	0	0	0	0	0	0	0	0	0	0	0	0	0	0
136		0	0	0	0	0	0	0	0	0	0	0	0	0	0	0	0
137		0	0	0	0	0	0	0	0	0	0	0	0	0	0	0	0
138		0	0	0	0	0	0	0	0	0	0	0	0	0	0	0	0
139		0	0	0	0	0	0	0	0	0	0	0	0	0	0	0	0
140		0	0	0	0	0	0	0	0	0	0	0	0	0	0	0	0
141		0	0	0	0	0	0	0	0	0	0	0	0	0	0	0	0
142		0	0	0	0	0	0	0	0	0	0	0	0	0	0	0	0
143		0	0	0	0	0	0	0	0	0	0	0	0	0	0	0	0
145		0	0	0	0	0	0	0	0	0	0	0	0	0	0	0	0
146		0	0	0	0	0	0	0	0	0	0	0	0	0	0	0	0
147		0	0	0	0	0	0	0	0	0	0	0	0	0	0	0	0
148		0	0	0	0	0	0	0	0	0	0	0	0	0	0	0	0
149		0	0	0	0	0	0	0	0	0	0	0	0	0	0	0	0
150		0	0	0	0	0	0	0	0	0	0	0	0	0	0	0	0
151		0	0	0	0	0	0	0	0	0	0	0	0	0	0	0	0
152		0	0	0	0	0	0	0	0	0	0	0	0	0	0	0	0
153		0	0	0	0	0	0	0	0	0	0	0	0	0	0	0	0
154		0	0	0	0	0	0	0	0	0	0	0	0	0	0	0	0
155		0	0	0	0	0	0	0	0	0	0	0	0	3.81372	6.60556	0	0
156		0	0	0	0	0	0	0	0	0	0	0	0	3.87661	6.71448	7.83027	6.78135
157		0	0	0	0	0	0	0	0	0	0	0	0	3.94487	6.83271	7.90638	6.84718
158		0	0	0	0	0	0	0	0	0	0	0	0	2.00371	3.47053	8.06961	6.98917
159		0	0	0	0	0	0	0	0	0	0	0	0	1.35169	2.3412	8.26148	7.156
160		0	0	0	0	0	0	0	0	0	0	0	0	1.37784	2.38648	8.28965	7.18049
161		0	0	0	0	0	0	0	0	0	0	0	0	3.50885	3.23694	6.43717	6.40612
162		0	0	0	0	0	0	0	0	0	0	0	0	3.55058	3.26426	10.7831	3.66099
163		0	0	0	0	0	0	0	0	0	0	0	0	3.60676	3.30175	7.32988	5.0768
164		0	0	0	0	0	0	0	0	0	0	0	0	2.94786	2.55319	7.00046	5.36747
165		0	0	0	0	0	0	0	0	0	0	0	0	2.61128	2.34142	3.78444	0.674215
166		0	0	0	0	0	0	0	0	0	0	0	0	2.62005	2.33667	3.08616	1.3363
167		0	0	0	0	0	0	0	0	0	0	0	0	2.65912	2.38348	2.33988	1.00476
168		0	0	0	0	0	0	0	0	0	0	0	0	2.705	2.42296	1.52974	0.248767
169		0	0	0	0	0	0	0	0	0	0	0	0	7.54084	5.86414	1.37037	0.23998
170		0	0	0	0	0	0	0	0	0	0	0	0	7.66046	5.98804	1.24375	0.210092
171		0	0	0	0	0	0	0	0	0	0	4.78663	8.29069	7.71141	6.02486	1.02185	0.183392
172		0	0	0	0	0	0	0	0	0	0	4.87061	8.43614	5.39149	1.95027	0.904573	0.13441
173		0	0	0	0	0	0	0	0	0	0	2.50167	4.33302	5.20212	2.31477	0.754984	0.117199
174		0	0	0	0	0	0	0	0	0	0	7.56758	7.55146	3.42136	1.49554	0.687337	0.0949097
175		0	0	0	0	0	0	0	0	0	0	7.63117	7.60727	3.31416	1.65461	0.561485	0.0131842
176		0	0	0	0	0	0	0	0	0	0	13.013	4.46668	3.25765	1.74602	0.463708	0.0324796
177		0	0	0	0	0	0	0	0	0	0	13.3095	4.58499	3.26363	1.87571	0.431459	0.0445259
178		0	0	0	0	0	0	0	0	0	0	9.94305	5.58852	2.73004	1.16743	0.368227	0.0377814
179		0	0	0	0	0	0	0	0	0	0	7.41129	1.60759	2.71327	1.31578	0.327171	0.0420231
180		0	0	0	0	0	0	0	0	0	0	7.51456	1.64514	1.95562	0.246969	0.294219	0.0193056
181		0	0	0	0	0	0	0	0	0	0	7.4204	1.6403	1.52992	0.153634	0.262845	0.0185215
182		0	0	0	0	0	0	0	0	0	0	7.46679	1.57711	1.41666	0.124538	0.245194	0.0149735
183		0	0	0	0	0	0	0	0	0	0	6.71444	1.67895	1.41026	0.165864	0.222356	0.0140875
184		0	0	0	0	0	0	0	0	0	0	5.34586	0.869393	1.33468	0.119826	0.191393	0.0141842
185		0	0	0	0	0	0	0	0	0	0	5.44541	0.893201	1.29047	0.110001	0.173506	0.0174484
186		0	0	0	0	0	0	0	0	0	0	5.60605	0.905614	1.16396	0.0423644	0.154126	0.0131534
187		0	0	0	0	0	0	0	0	0	0	5.64794	0.920527	0.987363	0.136062	0.141679	0.00923554
188		0	0	0	0	0	0	0	0	0	0	3.30819	0.36005	0.75039	0.146562	0.121056	0.00757207
189		0	0	0	0	0	0	0	0	0	0	3.12328	0.015562	0.618424	0.0702745	0.113226	0.00499579
190		0	0	0	0	0	0	0	0	3.22648	5.58843	3.0429	0.2595	0.552042	0.0759642	0.0988637	0.00463285
191		0	0	0	0	0	0	0	0	12.9661	5.66336	2.65701	0.20089	0.494796	0.0803874	0.0863676	0.00649554
192		0	0	0	0	0	0	0	0	9.86916	0.0702415	2.29335	0.154126	0.429261	0.0415886	0.0761433	0.00316302
193		0	0	0	0	0	0	0	0	9.84353	0.0324793	2.20952	0.227831	0.354418	0.0472551	0.0683706	0.00454611
194		0	0	0	0	0	0	0	0	10.0224	0.0231859	1.95493	0.233608	0.324048	0.033701	0.061637	0.00315881
195		0	0	0	0	0	0	0	0	10.0821	0.0415818	1.83606	0.00940137	0.29635	0.0349425	0.055441	0.0018388
196		0	0	0	0	0	0	0	0	10.3046	0.0229678	1.73232	0.142292	0.258455	0.0279597	0.0491538	0.00206621
197		0	0	0	0	0	0	0	0	8.70796	3.05078	1.66626	0.257021	0.230252	0.0293399	0.0442819	0.00183017
198		0	0	0	0	0	0	0	0	5.87269	1.03116	1.63451	0.196903	0.200807	0.0291815	0.0399313	0.000832943
199		0	0	0	0	0	0	0	0	5.35651	0.0201386	1.60091	0.301382	0.186056	0.027504	0.0349029	0.000839006
200		0	0	0	0	0	0	0	0	5.44296	0.00755507	1.35484	0.0849133	0.169728	0.0227619	0.0294313	0.00119785
201		0	0	0	0	0	0	0	0	5.49725	0.0219682	1.23793	0.0461504	0.154253	0.0184664	0.0268134	0.000860878
202		0	0	0	0	0	0	0	0	5.61925	0.0304842	1.12073	0.00406332	0.143511	0.0156476	0.0239796	0.000649531
203		0	0	0	0	0	0	0	0	5.72934	0.0366972	1.03326	0.0430099	0.129357	0.0101513	0.0198369	0.000857868
204		0	0	0	0	0	0	0	0	5.74594	0.0244805	0.872148	0.0725883	0.113974	0.00917291	0.0171405	0.000770973
205		0	0	0	0	0	0	7.83375	13.5685	5.882	0.0196396	0.801275	0.12663	0.103433	0.00218363	0.0143876	0.000662767
206		0	0	0	0	0	0	7.91594	13.7108	5.60175	0.68462	0.703017	0.108452	0.0941271	0.00232835	0.011613	0.000545225
207		0	0	0	0	0	0	8.02082	13.8925	4.83319	0.0138987	0.636375	0.0722322	0.0881487	0.00387461	0.00957187	0.000297825
208		0	0	0	0	0	0	8.16654	14.1449	4.42071	0.812684	0.579087	0.0437694	0.079301	0.00488986	0.00795914	0.000132309
209		0	0	0	0	0	0	8.27855	14.3389	4.49894	0.828407	0.568826	0.0346705	0.0746207	0.0043059	0.00663765	0.000163551
210		0	0	0	0	0	0	2.77146	4.80031	4.55463	0.825072	0.516995	0.0408511	0.0669162	0.00397223	0.00580284	0.000201167
211		0	0	0	0	0	0	11.1904	12.7979	4.59763	0.8267	0.472262	0.0527912	0.0607229	0.00230686	0.00446781	0.00023711
212		0	0	0	0	0	0	19.9705	9.83264	4.51078	1.11355	0.445723	0.051065	0.0554092	0.00272463	0.00382928	0.000127125
213		0	0	0	0	0	0	20.2022	9.99597	3.65527	0.725991	0.408957	0.0477878	0.0506204	0.00194447	0.00311692	0.000319844
214		0	0	0	0	0	0	20.486	10.1099	3.62492	0.898325	0.366485	0.0251442	0.0466535	0.00211529	0.00273309	0.000104905
215		0	0	0	0	0	0	15.543	10.1207	3.07128	0.683356	0.333844	0.0268675	0.0402843	0.00266032	0.002102	0.000168125
216		0	0	0	0	0	0	15.6679	10.2224	2.99539	0.752733	0.304861	0.0250757	0.0366273	0.00215392	0.00174219	0.0001942
217		0	0	0	0	0	0	16.0124	10.4901	3.06724	0.761099	0.291031	0.0367204	0.0342037	0.00218181	0.00155706	9.58473e-05
218		0	0	0	0	0	0	11.5314	3.98712	2.64047	0.404676	0.270003	0.0341756	0.0302567	0.00222357	0.00132224	6.61392e-05
219		0	0	0	0	0	0	10.1865	3.62733	2.44385	0.348878	0.241525	0.0213002	0.0260872	0.0017302	0.00116358	0.000105048
220		0	0	0	0	0	0	10.3048	3.62902	2.18231	0.374454	0.216396	0.0157431	0.0236401	0.00143464	0.000898598	6.54778e-05
221		0	0	0	0	0	0	8.01889	1.39928	1.96913	0.151002	0.197877	0.00534171	0.020968	0.00150346	0.000889246	7.60348e-05
222		0	0	0	0	0	0	8.1077	1.41972	1.72691	0.207923	0.182735	0.00582814	0.0178439	0.00148135	0.000773764	3.62966e-05
223		0	0	0	0	0	0	7.72713	2.00196	1.48335	0.152647	0.164727	0.00287737	0.0149733	0.00127683	0.000738134	4.63076e-05
224		0	0	0	0	0	0	7.83368	2.03823	1.28583	0.12294	0.148368	0.00220085	0.0130792	0.000982543	0.000736196	1.8328e-05
225		0	0	0	0	0	0	7.06188	0.882677	1.09656	0.0765277	0.1354	0.00129254	0.0116222	0.000455345	0.000684236	3.51535e-05
226		0	0	0	0	0	0	7.17201	0.91245	0.995025	0.0142148	0.126277	0.00220252	0.0102895	0.000924105	0.000667847	6.66241e-06
227		0	0	0	0	0	0	7.21613	0.911147	0.913136	0.0175655	0.116425	0.00257074	0.00823653	0.000560734	0.000638983	2.53506e-05
228		0	0	0	0	10.3703	17.9619	7.32973	0.918573	0.869169	0.0434157	0.107842	0.00310848	0.00666163	0.00052896	0.000594696	1.40863e-05
229		0	0	0	0	21.0999	18.2732	7.42411	0.913965	0.784749	0.0580502	0.101109	0.00270287	0.00585146	0.000388146	0.000597035	8.30603e-06
230		0	0	0	0	32.1167	0.198691	6.64436	1.35245	0.691693	0.028475	0.09406	0.00341679	0.00471795	0.000320984	0.000566238	1.35878e-05
231		0	0	0	0	32.4263	0.102614	6.14337	0.632622	0.665775	0.0266865	0.0866897	0.00483783	0.00400265	0.000323562	0.00058294	1.90187e-05
232		0	0	0	0	32.7244	0.136233	6.22091	0.628379	0.619646	0.0211146	0.0768708	0.00422764	0.0032796	0.000572129	0.000536761	1.87658e-05
233		0	0	0	0	33.1779	0.165243	5.66345	0.964819	0.586552	0.0189093	0.073761	0.00303409	0.00304706	0.000305029	0.000533382	1.149e-05
234		0	0	0	0	28.0793	9.76105	5.75888	0.974517	0.526403	0.0302867	0.0663589	0.00419544	0.00229106	0.000157334	0.000515576	6.84301e-06
235		0	0	0	0	28.4212	9.81889	5.4411	0.461296	0.492389	0.0307866	0.0589466	0.00315387	0.00202883	0.000218534	0.000526322	4.89646e-06
236		0	0	0	0	28.8064	9.9964	5.23158	0.482404	0.456355	0.0203626	0.0539855	0.00289532	0.00166341	0.000315436	0.00050446	2.07308e-06
237		0	0	11.5559	20.0153	23.3953	10.3064	4.81797	0.374278	0.418375	0.0282357	0.0478464	0.00304452	0.00146768	0.000176277	0.000510784	5.4229e-06
238		0	0	11.8115	20.4581	17.7643	0.0416105	4.68244	0.367418	0.384274	0.0306352	0.042753	0.00255619	0.00111664	0.000153306	0.000501034	8.48435e-06
239		0	0	11.9402	20.681	17.9852	0.024915	4.55824	0.569546	0.355564	0.0333386	0.0393283	0.00265799	0.00123264	0.000158682	0.000492767	4.98532e-06
240		0	0	11.9085	20.6261	17.9794	0.0313956	4.12722	0.901124	0.3287	0.0304309	0.034716	0.00228917	0.000969436	0.000162489	0.00048193	3.3445e-06
241		0	0	12.1529	21.0494	18.3712	0.0356165	3.61743	0.514551	0.306604	0.0128968	0.0305665	0.00210793	0.000986159	0.000213534	0.00048689	9.24441e-06
242		0	0	12.2532	21.2231	18.5664	0.0216224	3.04292	0.359915	0.280655	0.00915091	0.0265021	0.00127353	0.000818267	5.85324e-05	0.000471366	1.10456e-05
243		0	0	12.4045	21.4852	18.7667	0.0395627	2.77251	0.314957	0.248422	0.00440329	0.0233323	0.00141123	0.00075675	7.15398e-05	0.000470797	5.76988e-06
244		0	0	12.6204	21.8592	19.0652	0.0484495	2.39799	0.146624	0.231134	0.00393947	0.020631	0.00147917	0.000719273	3.75747e-05	0.000455195	5.66682e-06
245		0	0	38.5145	0.133877	19.3909	0.0493562	2.20429	0.149638	0.219215	0.00448023	0.0184123	0.0012025	0.000682127	3.58257e-05	0.000458503	2.85719e-06
246		0	0	38.9826	0.0553371	19.5994	0.0691071	2.17691	0.125608	0.205309	0.00622049	0.0150844	0.00100629	0.000699454	7.51146e-05	0.000448484	2.94567e-06
247		0	0	32.7713	11.3615	19.7708	0.0414217	1.90705	0.0571961	0.178747	0.00149318	0.0130007	0.000769426	0.000626533	3.75825e-05	0.000448885	9.17083e-06
248		0	0	33.4129	11.5796	20.1735	0.0409012	1.77455	0.125633	0.170188	0.00355026	0.0105231	0.000531714	0.00061047	3.54388e-05	0.000443776	8.58292e-06
249		0	0	33.8706	11.7749	20.4478	0.0675395	1.6722	0.146707	0.159224	0.00268199	0.00889535	0.000610199	0.000586588	2.96743e-05	0.00042803	3.14427e-06
250		0	0	27.3545	11.8937	20.6115	0.0916708	1.50291	0.112933	0.142912	0.00237547	0.0081216	0.000541433	0.000592774	2.85675e-05	0.00041565	7.74379e-06
251		0	0	27.4973	11.867	20.7483	0.0623655	1.37115	0.0812375	0.132338	0.00338167	0.00689514	0.000477616	0.000595083	2.07245e-05	0.000422824	4.86325e-06
252		0	0	27.9249	12.1128	21.0775	0.0751523	1.30409	0.0726534	0.124388	0.00182118	0.00545767	0.000348793	0.00058635	2.9462e-05	0.000423169	9.30591e-06
253		0	0	16.6257	4.12504	14.2952	0.0497396	1.14871	0.0192005	0.115064	0.000570617	0.0044245	0.000427643	0.000560341	2.24469e-05	0.000417514	6.43311e-06
254		0	0	14.4518	0.019369	13.2988	2.11269	1.07556	0.0766502	0.105778	0.00049458	0.00367557	0.000189583	0.000558624	2.01289e-05	0.000416195	2.3871e-06
255		0	0	10.9305	0.01842	9.0557	1.8582	0.965915	0.0806448	0.0978307	0.000914303	0.00281488	0.00024463	0.000535902	2.92806e-05	0.00039724	3.11777e-06
256		0	0	11.036	0.0242083	8.03924	2.85025	0.867372	0.0686035	0.089576	0.000551477	0.00202874	0.00015745	0.000524529	2.708e-05	0.000391657	1.13677e-05
257		14.8633	25.7441	11.1778	0.0210731	6.73383	1.95245	0.839585	0.0529603	0.0835615	0.000382751	0.00188849	5.06434e-05	0.000511106	2.41412e-05	0.000387994	5.37144e-06
258		22.5887	22.5757	11.3275	0.00774172	6.61701	2.19297	0.785622	0.0452113	0.0775491	0.000765962	0.00149701	4.28151e-05	0.000509961	2.01949e-05	0.000389664	4.07016e-06
259		30.4769	13.2348	11.4762	0.0116739	6.70713	2.22347	0.713046	0.0598577	0.0712234	0.000287333	0.00119394	2.38572e-05	0.000493185	1.71724e-05	0.000382388	1.08211e-06
260		23.1837	0.0470324	11.6438	0.00605944	5.38487	1.23766	0.651304	0.0401287	0.0654452	0.000758828	0.000885765	5.07228e-05	0.000500133	1.98893e-05	0.000386576	7.97457e-06
261		23.3492	0.0333302	11.6993	0.00852122	4.46203	1.22963	0.590557	0.031599	0.0609269	0.00120592	0.000905787	2.50047e-05	0.000495449	2.1577e-05	0.000383188	6.73342e-06
262		23.6841	0.0153147	11.8907	0.00576911	4.32037	0.876244	0.550527	0.0179706	0.0553458	4.51838e-05	0.000761605	6.52502e-05	0.000468261	1.60238e-05	0.000363463	4.17444e-06
263		23.9098	0.0213786	12.0124	0.0048346	4.03881	0.336175	0.49953	0.0192276	0.0497284	0.000554998	0.000680857	1.80352e-05	0.000482806	1.82559e-05	0.000364231	5.16471e-06
264		24.3349	0.0391211	12.1958	0.0194601	3.82788	0.601855	0.46992	0.0222981	0.0449226	0.000622209	0.000618445	2.58829e-05	0.000458726	1.99027e-05	0.000348264	1.67465e-06
265		24.5821	0.0224226	12.3101	0.0206981	3.79127	0.706235	0.433057	0.0290062	0.0405771	0.000584138	0.000623299	1.09044e-05	0.000460378	1.57494e-05	0.000360117	1.53652e-06
266		22.1823	4.79634	12.5112	0.0264086	3.28241	0.614618	0.409089	0.0128425	0.036271	0.000208387	0.000580718	1.00224e-05	0.000441718	1.85453e-05	0.000343159	3.0798e-06
267		22.3495	4.81341	12.6119	0.016182	3.14288	0.479683	0.378994	0.0110408	0.0317706	0.00027356	0.000562173	2.97939e-05	0.000450131	1.83133e-05	0.000347555	2.04908e-06
268		19.8453	4.8738	11.9619	1.50547	3.06826	0.516476	0.356462	0.00924526	0.0290285	0.000344289	0.000564124	3.94794e-05	0.000457146	2.59277e-05	0.000342092	3.76307e-06
269		15.889	2.50093	12.1696	1.51806	2.80289	0.238393	0.34463	0.0110479	0.0258981	0.000186742	0.000510923	2.16601e-05	0.000447357	2.90653e-05	0.000335173	7.28824e-06
270		16.0126	2.52167	12.2679	1.529	2.77125	0.143645	0.328026	0.0145662	0.0226997	0.000367035	0.000496101	2.77577e-05	0.00043182	1.95168e-05	0.000325459	4.28798e-06
271		16.176	2.55937	11.5212	1.50369	2.74111	0.0797534	0.311974	0.0104935	0.0191949	0.000316483	0.000483462	1.55808e-05	0.000421693	1.9083e-05	0.000323911	5.52523e-06
272		16.4273	2.60165	11.7151	1.52814	2.57174	0.126746	0.293521	0.00749809	0.0166536	0.000427127	0.000475718	2.72305e-05	0.000417216	1.70738e-05	0.000317461	1.4558e-06
273		15.1212	2.61463	10.9318	0.00806429	2.52044	0.185989	0.268402	0.00947918	0.0142704	0.000460717	0.000471771	1.45153e-05	0.000426965	1.7653e-05	0.000325513	3.73055e-06
274		15.3378	2.6395	10.4679	1.06872	2.47355	0.133558	0.253327	0.00877886	0.0123597	0.000172153	0.000469585	1.93375e-05	0.000416176	1.87717e-05	0.000314641	1.4232e-06
275		13.9972	0.0132733	10.6016	1.08676	2.34789	0.282741	0.234546	0.00771936	0.0104404	0.000198801	0.00046809	1.68867e-05	0.000419014	1.60521e-05	0.000319832	5.69597e-06
276		14.116	0.0201971	10.0852	1.0992	2.20713	0.224014	0.216989	0.00448197	0.00843044	0.000220678	0.000466846	1.80945e-05	0.000417348	2.11992e-05	0.000314383	2.74767e-06
277		14.2344	0.00424842	10.1448	1.1025	2.02427	0.0750477	0.206783	0.0041967	0.00755265	0.000410178	0.000455461	1.96613e-05	0.000415102	2.09288e-05	0.000313642	3.69825e-06
278		14.4399	0.00930282	9.18696	0.795473	1.91548	0.058343	0.196497	0.00512706	0.00622542	5.22159e-05	0.000463827	1.58546e-05	0.000414977	1.89865e-05	0.000310734	1.22424e-06
279		14.5764	0.00987355	9.28224	0.806265	1.7172	0.0744082	0.179607	0.00454442	0.00503743	0.000127907	0.000451871	2.08077e-05	0.00040509	2.01183e-05	0.000302683	8.9185e-07
280		14.7842	0.0157842	9.43546	0.806427	1.52825	0.0212157	0.170214	0.00545666	0.00431091	0.000150891	0.00044642	2.09498e-05	0.000402376	2.15436e-05	0.000305099	3.47053e-06
281		14.9841	0.0198211	7.87567	0.618125	1.45865	0.090553	0.159014	0.00625591	0.00350939	0.000191491	0.000458709	1.8959e-05	0.000412454	2.18846e-05	0.000308811	1.30956e-06
282		15.1146	0.00332799	7.93704	0.618091	1.39933	0.0811876	0.148014	0.0042371	0.00285117	0.000215604	0.00043669	1.80378e-05	0.000396045	2.32358e-05	0.000298449	3.37011e-06
283		15.288	0.0172735	6.68266	1.05026	1.31054	0.0691185	0.141312	0.0052618	0.00233554	0.000136908	0.000433577	1.87209e-05	0.000394879	2.12717e-05	0.000292725	1.75822e-06
284		15.4788	0.0110101	6.35237	1.21354	1.20675	0.0142085	0.133708	0.00612738	0.00189104	0.000161481	0.000444304	1.8314e-05	0.000398831	2.23114e-05	0.000296484	2.64036e-06
285		14.687	1.80448	5.24662	1.04499	1.12803	0.068652	0.125086	0.00568959	0.00158583	0.000110432	0.000437514	2.00541e-05	0.000397282	1.88577e-05	0.000298647	2.59135e-06
286		13.7298	1.82422	4.64015	0.808057	1.08131	0.052544	0.115559	0.00382127	0.00129022	7.92363e-05	0.000428558	1.74186e-05	0.000396779	2.43341e-05	0.000295231	2.40167e-06
287		13.9075	1.85787	4.10899	0.738782	1.05265	0.0714843	0.108742	0.00310845	0.00114664	3.1644e-05	0.000432046	2.15606e-05	0.000390089	2.42025e-05	0.00029004	3.46193e-06
288		14.0954	1.84575	3.80021	0.480221	0.991268	0.047573	0.101958	0.00333962	0.000912528	2.15865e-05	0.000425725	1.97623e-05	0.000386793	1.95405e-05	0.000287754	2.47702e-06
289		13.1129	0.00421318	3.62163	0.48991	0.930414	0.0217516	0.0964632	0.00229411	0.000817038	1.08811e-05	0.000431272	2.23078e-05	0.000389367	2.31203e-05	0.000290264	2.54834e-06
290		13.2787	0.00510676	3.47045	0.446947	0.896979	0.0245772	0.0910421	0.00276954	0.000767117	2.40234e-05	0.000433656	2.1964e-05	0.000386968	2.24179e-05	0.000289802	1.04824e-06
291		13.42	0.0144929	3.20467	0.278552	0.85338	0.0142656	0.0857798	0.00235125	0.000694264	1.76514e-05	0.000434836	1.65403e-05	0.000386766	1.87333e-05	0.000290529	3.07399e-06
292		13.5903	0.0116079	3.1336	0.229976	0.820099	0.0216733	0.0784866	0.00194941	0.000611649	3.19639e-05	0.000415587	2.14258e-05	0.000372565	1.86209e-05	0.000279189	4.81851e-06
293		13.7151	0.0131311	2.78326	0.227605	0.784542	0.00779687	0.071993	0.000843174	0.000605099	1.30351e-05	0.000425917	1.77212e-05	0.000383246	1.76028e-05	0.000283782	4.28179e-06
294		13.8916	0.0194332	2.60187	0.108591	0.765937	0.0134037	0.0667738	0.00160191	0.000606005	1.84848e-05	0.000413271	1.80824e-05	0.000377217	1.64594e-05	0.000280248	5.35132e-06
295		13.9898	0.00965433	2.43038	0.0505493	0.721007	0.0180183	0.0617465	0.00150483	0.000560656	4.36286e-06	0.000402749	1.45435e-05	0.000369009	1.91639e-05	0.000277298	4.58944e-06
296		14.1703	0.0173776	2.18921	0.152799	0.680098	0.0127044	0.0568885	0.00173308	0.000553792	3.76098e-06	0.000411027	1.6434e-05	0.000369092	1.62728e-05	0.000274384	4.91975e-06
297		14.3368	0.00619427	2.05537	0.0926436	0.646909	0.0183265	0.0524056	0.00168269	0.000534735	1.10489e-05	0.000405573	1.52058e-05	0.000362807	2.11441e-05	0.000277115	3.02337e-06
298		14.4718	0.0121135	1.9781	0.0842484	0.607979	0.00955656	0.048001	0.00168034	0.000535363	9.02043e-06	0.000408465	1.47887e-05	0.000371414	1.87036e-05	0.000278643	3.4707e-06
299		13.0251	1.43039	1.91107	0.0879257	0.5749	0.00753651	0.043517	0.00132245	0.00052549	1.1141e-05	0.000405386	1.73132e-05	0.000364951	1.42758e-05	0.000275765	5.66126e-06
300		11.1879	1.0086	1.80549	0.114805	0.55457	0.00325484	0.0397226	0.00153692	0.000534507	1.04662e-05	0.000414709	1.64733e-05	0.000372737	1.78849e-05	0.00027917	7.22185e-06
301		9.82103	0.763338	1.67143	0.0580739	0.535356	0.00389815	0.036203	0.00135525	0.000511085	6.10505e-06	0.000391511	1.72979e-05	0.000355083	2.05669e-05	0.000267853	4.22314e-06
302		8.75997	0.609731	1.57611	0.0501476	0.510381	0.0125372	0.0320318	0.00137112	0.000507251	4.64608e-06	0.000395665	1.78493e-05	0.000355481	1.79405e-05	0.000263795	3.76493e-06
303		7.45759	0.892477	1.43312	0.0432548	0.471661	0.0133094	0.02775	0.000939677	0.000506998	5.01356e-06	0.0003886	2.38808e-05	0.000352552	1.78354e-05	0.000262268	2.60145e-06
304		6.68224	0.63266	1.33293	0.0237386	0.4483	0.0119753	0.025597	0.000930162	0.000510152	8.95185e-06	0.000391161	2.15115e-05	0.000349814	2.01711e-05	0.000262891	4.60245e-06
305		6.17608	0.285221	1.25527	0.0546215	0.42044	0.0146356	0.0218982	0.000977649	0.000495727	6.64479e-06	0.000381472	1.22002e-05	0.000345926	1.71164e-05	0.00026479	3.84295e-06
306		5.19377	0.501947	1.19544	0.0196081	0.400469	0.00369696	0.0185766	0.000865038	0.000495596	1.23789e-05	0.000382641	1.56236e-05	0.000341641	2.04889e-05	0.000253579	4.09022e-06
307		4.51172	0.150111	1.10751	0.0165298	0.373595	0.000739931	0.0158568	0.000722892	0.00049114	1.42109e-05	0.000369631	1.82893e-05	0.000333748	1.53645e-05	0.000252984	3.5839e-06
308		4.09021	0.120393	1.03047	0.0220969	0.345533	0.00601687	0.0140978	0.000596583	0.000472432	1.23722e-05	0.000360887	1.7114e-05	0.000325436	1.59997e-05	0.000246875	3.25052e-06
309		4.01286	0.294828	0.96404	0.0187118	0.329726	0.0021549	0.0118027	0.000476486	0.000472762	1.30048e-05	0.000365411	1.76115e-05	0.000326057	1.61927e-05	0.000251317	3.6154e-06
310		3.74369	0.309683	0.891556	0.0120096	0.308892	0.00591954	0.00971899	0.000390178	0.000472248	1.81605e-05	0.00036498	1.82689e-05	0.000330635	9.02184e-06	0.000250702	1.93428e-06
311		3.37695	0.0796759	0.829778	0.0279856	0.292889	0.0120128	0.00804766	0.000240503	0.000463362	1.2651e-05	0.000357413	1.43549e-05	0.000325656	1.45289e-05	0.000243726	2.77551e-06
312		3.09161	0.111783	0.788293	0.0291471	0.272455	0.00816802	0.00694284	0.000252441	0.000455032	1.04678e-05	0.000358242	1.57937e-05	0.000322309	1.08953e-05	0.000241613	7.26011e-07
313		3.02151	0.107365	0.767691	0.0285124	0.262909	0.00387293	0.00542669	0.000197156	0.000454348	1.73182e-05	0.000348635	1.43449e-05	0.000313378	1.09883e-05	0.000237173	6.99269e-07
314		2.84481	0.0950033	0.721617	0.0180362	0.243625	0.00224966	0.0044751	0.000163071	0.000446236	1.03777e-05	0.000343653	1.58396e-05	0.000316668	1.2013e-05	0.000237459	2.43554e-06
315		2.64755	0.0474208	0.694004	0.00630194	0.222988	0.000413625	0.00359677	6.02757e-05	0.000456658	1.25789e-05	0.000342523	1.48344e-05	0.000312344	1.15768e-05	0.000235199	2.14116e-06
316		2.43162	0.0382138	0.649833	0.00749537	0.207672	0.00172843	0.00295569	2.41858e-05	0.000435979	9.71117e-06	0.000336321	1.05521e-05	0.000308724	1.18209e-05	0.000235013	1.1632e-06
317		2.43336	0.0670606	0.617358	0.00543276	0.194333	0.00103808	0.00217724	3.83206e-05	0.000438343	1.0988e-05	0.000336973	1.24648e-05	0.000305352	1.41316e-05	0.000232854	2.84186e-06
318		2.26132	0.0560191	0.572151	0.00786814	0.18055	0.00265894	0.00192968	6.81025e-05	0.000434326	1.02272e-05	0.000336996	1.34651e-05	0.000301299	7.49054e-06	0.000229651	3.7517e-07
319		1.99321	0.0683858	0.540833	0.0100831	0.169764	0.00118038	0.0015016	4.58719e-05	0.000432657	1.30072e-05	0.00033367	1.56404e-05	0.000297267	1.12421e-05	0.00022534	8.33751e-07
320		1.89568	0.0843029	0.524765	0.00928402	0.159643	0.00130303	0.00114005	4.89157e-05	0.000420393	1.09829e-05	0.000332189	1.31488e-05	0.000295048	1.17268e-05	0.000224252	4.11328e-07
321		1.82055	0.0225246	0.507063	0.0107146	0.149833	0.00176571	0.00100871	4.0178e-05	0.000415231	1.11059e-05	0.000327544	1.21743e-05	0.000292753	1.54531e-05	0.000219971	2.09893e-06
322		1.71794	0.0494041	0.487218	0.00444007	0.142599	0.00110994	0.000794529	2.2694e-06	0.000416292	1.05068e-05	0.000324451	1.3279e-05	0.000293093	1.3376e-05	0.000221702	1.61421e-06
323		1.58948	0.026345	0.459877	0.00311181	0.131429	0.000988631	0.000700495	4.72534e-06	0.000405499	1.24607e-05	0.000316861	1.06754e-05	0.000287725	1.26026e-05	0.0002185	2.99622e-06
324		1.49722	0.0233977	0.444522	0.00434512	0.123201	0.00128709	0.000608209	1.02465e-05	0.000400136	1.2904e-05	0.000316779	9.79835e-06	0.000285264	1.03287e-05	0.00021752	1.45147e-06
325		1.37091	0.0116477	0.418457	0.0127325	0.115349	0.00118133	0.000551088	2.81532e-05	0.000395285	1.45777e-05	0.000313558	9.51352e-06	0.000282555	1.14245e-05	0.000212747	2.96694e-06
326		1.20341	0.0344146	0.395726	0.00143179	0.107823	0.000384883	0.000525885	2.65948e-05	0.00039399	1.34117e-05	0.000308466	1.32745e-05	0.000275851	8.81346e-06	0.000211284	1.95595e-06
327		1.11858	0.0132447	0.369631	0.00134068	0.100187	0.000411455	0.000488318	1.39584e-05	0.00038923	1.02195e-05	0.000301274	1.03768e-05	0.000272344	1.11182e-05	0.000206021	1.44565e-06
328		1.00454	0.0126894	0.341845	0.000603522	0.0926858	0.000604834	0.000469417	2.06639e-05	0.00038783	7.55076e-06	0.000299536	1.1386e-05	0.000278176	1.17092e-05	0.000210755	1.47343e-06
329		0.903981	0.0124213	0.31861	0.00458256	0.0869431	0.000445791	0.000470683	1.30939e-05	0.000382171	7.07405e-06	0.000304335	1.3396e-05	0.00027676	1.17573e-05	0.000211111	1.99179e-06
330		0.820914	0.0228949	0.299664	0.00603199	0.0815029	0.000348806	0.000429831	1.16012e-05	0.000371019	9.6152e-06	0.000296286	1.07574e-05	0.000268893	7.44749e-06	0.000206748	2.3499e-06
331		0.797452	0.00305687	0.283029	0.00220291	0.0766947	9.21635e-05	0.000427921	1.38371e-05	0.000380505	8.44363e-06	0.00030317	1.41892e-05	0.00027597	1.05492e-05	0.000209914	2.77444e-06
332		0.777539	0.000164792	0.267215	0.00122683	0.0715812	0.000364665	0.000429142	9.88103e-06	0.000373431	1.03963e-05	0.000294056	1.25919e-05	0.000271188	1.08068e-05	0.000207186	2.57606e-06
333		0.76787	0.00282198	0.253201	0.000448302	0.066221	0.000371853	0.000436726	1.83597e-05	0.000374083	7.69036e-06	0.000293393	9.15596e-06	0.00026942	9.74927e-06	0.000206109	2.46292e-06
334		0.723742	0.00477482	0.236596	0.000645358	0.0608585	0.000430439	0.000413726	1.3832e-05	0.000376932	8.63679e-06	0.000294493	1.33373e-05	0.000265563	1.05771e-05	0.000202233	1.68269e-06
335		0.689347	0.00326693	0.220287	0.00174971	0.0555945	0.00047023	0.000412048	1.03388e-05	0.000365615	1.05197e-05	0.000290693	1.04701e-05	0.000266316	1.11445e-05	0.00020276	1.2553e-06
336		0.653738	0.00622087	0.206232	0.00242747	0.0522036	0.000419919	0.000394888	1.43133e-05	0.000359658	8.67228e-06	0.000284602	1.07502e-05	0.000260448	8.08524e-06	0.000199633	1.81036e-06
337		0.637086	0.011147	0.195218	0.00224154	0.0474764	0.000587895	0.000398368	1.10017e-05	0.000362178	1.01273e-05	0.000281393	1.09195e-05	0.000257077	9.64119e-06	0.000194687	2.35852e-06
338		0.608699	0.0122078	0.182042	0.000344722	0.0418848	0.000447271	0.000385233	1.16735e-05	0.000357356	7.79731e-06	0.000280552	1.23114e-05	0.000257038	9.04897e-06	0.000196255	3.45229e-06
339		0.583738	0.00525799	0.169744	0.0020482	0.0384605	0.000309661	0.000383298	1.13705e-05	0.00035293	8.59656e-06	0.000278096	7.54088e-06	0.00025183	1.01846e-05	0.00019362	3.70939e-06
340		0.557585	0.00376391	0.162703	0.00212424	0.0345245	0.000222635	0.000392318	1.00639e-05	0.000356868	9.57882e-06	0.000279207	7.66703e-06	0.000252798	8.08461e-06	0.000197368	2.34058e-06
341		0.517505	0.00693552	0.151679	0.00204905	0.0300408	0.000264353	0.000379338	1.0067e-05	0.000343765	9.84954e-06	0.000268201	5.93076e-06	0.000244558	7.14657e-06	0.00019027	3.1407e-06
342		0.498207	0.0019651	0.143295	0.000493468	0.0260231	0.000384365	0.000383287	1.29612e-05	0.000349651	9.79554e-06	0.000273997	9.87985e-06	0.000249197	9.21898e-06	0.000193089	2.52301e-06
343		0.483963	0.00458818	0.135552	0.00247164	0.0227962	0.000337484	0.000374073	7.86498e-06	0.000344844	9.25032e-06	0.000272314	9.63112e-06	0.000251169	1.03907e-05	0.000192687	3.39657e-06
344		0.460518	0.00237973	0.127807	0.000527017	0.020156	0.000378557	0.000388908	1.20258e-05	0.000355598	7.07201e-06	0.00027873	8.62755e-06	0.000253279	1.06154e-05	0.000193463	2.87356e-06
345		0.434871	0.00481907	0.120471	0.000377482	0.0170488	0.000283874	0.000371188	1.12433e-05	0.000341055	7.61587e-06	0.000268651	1.1039e-05	0.000242328	9.41527e-06	0.00018859	1.91477e-06
346		0.403657	0.00192838	0.11399	0.000925823	0.014368	0.000419785	0.000373694	1.2061e-05	0.000342533	8.42384e-06	0.000263712	9.7095e-06	0.000236844	9.40685e-06	0.000186141	2.39766e-06
347		0.373788	0.00144185	0.107241	0.000160111	0.0118774	0.000312299	0.000374006	1.00865e-05	0.000344289	1.0438e-05	0.000273969	8.67505e-06	0.000245561	9.49421e-06	0.000189712	2.64555e-06
348		0.355018	0.0014332	0.101221	0.00114214	0.0101397	0.000349828	0.000378895	1.0997e-05	0.000342075	8.00477e-06	0.000267944	8.54413e-06	0.000242308	8.44953e-06	0.00018835	3.54252e-06
349		0.336	0.00220518	0.0955652	0.000754898	0.00776185	0.000217327	0.000375061	1.18037e-05	0.000342658	1.01961e-05	0.000269023	8.29879e-06	0.000244559	8.2168e-06	0.000188531	3.53087e-06
350		0.317841	0.0021206	0.0906052	0.00036192	0.00631494	0.000246115	0.00037611	8.23392e-06	0.000339162	9.99704e-06	0.000264165	6.50209e-06	0.000240578	1.0545e-05	0.00018763	1.63049e-06
351		0.300938	0.00137374	0.0838187	0.000217212	0.00523465	0.000207374	0.000363957	9.75906e-06	0.000333807	7.63655e-06	0.000259107	8.19002e-06	0.000234996	1.09951e-05	0.000184143	2.23941e-06
352		0.287323	0.00244447	0.077525	0.000431507	0.00385385	0.000133438	0.000352297	8.97141e-06	0.000324894	9.73538e-06	0.000255967	8.00181e-06	0.000233091	1.02885e-05	0.000182363	1.80606e-06
353		0.2695	0.000930831	0.0708103	0.000263519	0.0029082	0.000117108	0.000344202	1.05455e-05	0.000321862	7.01373e-06	0.000253471	1.08235e-05	0.000232927	1.18966e-05	0.000180174	1.71495e-06
354		0.254049	0.000419101	0.0670847	0.000238031	0.0026291	0.000121542	0.000354766	9.64982e-06	0.000320033	7.58617e-06	0.000258282	7.04512e-06	0.000234722	9.27848e-06	0.000181878	2.66177e-06
355		0.241119	0.000526281	0.0621921	0.000255856	0.00191358	9.1681e-05	0.00035003	8.3555e-06	0.000319824	7.58344e-06	0.000257022	5.97993e-06	0.000234733	9.49277e-06	0.000179912	7.69329e-07
356		0.224958	0.000684252	0.0576345	0.000280848	0.00145509	0.000112256	0.0003458	7.59138e-06	0.000324009	7.29541e-06	0.000254686	9.09779e-06	0.000234178	9.63306e-06	0.000180945	1.83264e-06
357		0.211941	0.00119364	0.0530753	0.000188416	0.00125495	6.40453e-05	0.000350445	6.17613e-06	0.000322193	6.78073e-06	0.000255654	6.8686e-06	0.000233503	8.10287e-06	0.000182562	1.96339e-06
358		0.202337	0.000816391	0.0481272	4.09181e-05	0.00101594	7.91711e-05	0.000348334	9.1661e-06	0.000310486	6.46346e-06	0.000245824	6.58401e-06	0.000224427	8.87614e-06	0.000174886	1.96309e-06
359		0.192342	0.00163415	0.044628	0.000203385	0.000885742	8.19252e-05	0.000344356	1.03517e-05	0.00030829	7.99762e-06	0.00024645	6.78629e-06	0.000223951	8.78427e-06	0.000174094	1.48253e-06
360		0.18274	0.000887776	0.0401077	0.000336837	0.000677573	2.68433e-05	0.000341538	8.29917e-06	0.000311826	6.24363e-06	0.000248843	7.49383e-06	0.000225974	8.31595e-06	0.000176238	2.51461e-06
361		0.171557	0.000116606	0.0355962	0.000495168	0.000587956	3.8957e-05	0.000349835	1.11298e-05	0.000320005	7.66102e-06	0.000248529	6.2066e-06	0.000230519	1.09198e-05	0.000176774	2.16131e-06
362		0.163626	0.000594683	0.0320685	0.000332726	0.000566044	3.01077e-05	0.000347228	8.62545e-06	0.000320636	7.04631e-06	0.000247629	7.86722e-06	0.000227288	9.16307e-06	0.00017613	1.8071e-06
363		0.156382	0.000732643	0.0282346	0.00034359	0.00049222	1.35636e-05	0.000339442	7.768e-06	0.000310424	8.40879e-06	0.000246053	6.31994e-06	0.000223094	9.12526e-06	0.000174096	2.43213e-06
364		0.148234	0.000393819	0.0249285	0.00028047	0.000474783	2.4357e-05	0.000344744	8.75311e-06	0.000311257	6.11147e-06	0.000246925	6.26908e-06	0.000225544	7.04992e-06	0.00017509	2.03248e-06
365		0.139761	0.000392813	0.020652	0.000195601	0.000400701	9.64102e-06	0.000334351	6.20448e-06	0.000304177	6.67054e-06	0.000241549	7.25138e-06	0.000222546	9.25777e-06	0.000172625	2.6869e-06
366		0.132849	0.000459033	0.0184057	9.22475e-05	0.000390956	8.79735e-06	0.000332573	7.33152e-06	0.000306682	5.11191e-06	0.000240194	5.78126e-06	0.000220362	9.72737e-06	0.000169703	1.15119e-06
367		0.125401	8.01493e-05	0.0152753	0.000143323	0.000370449	7.77177e-06	0.000332299	8.19648e-06	0.000302802	6.37272e-06	0.000242226	5.59769e-06	0.000219566	1.03644e-05	0.000170334	2.01571e-06
368		0.117815	0.000726336	0.0127634	0.000163302	0.000349147	1.04579e-06	0.000339165	1.04689e-05	0.000312792	5.74843e-06	0.000246507	9.01512e-06	0.000222761	9.84985e-06	0.000170339	5.81787e-07
369		0.110477	0.000298897	0.010808	0.000131137	0.000361617	4.86704e-06	0.000341486	8.43622e-06	0.000308046	8.78622e-06	0.0002395	7.54334e-06	0.000218996	1.04825e-05	0.000168451	1.31773e-06
370		0.104016	0.0002134	0.00910061	0.000149158	0.000358834	6.01842e-06	0.000333109	1.02614e-05	0.000305589	8.07153e-06	0.000237448	6.32846e-06	0.000219426	1.02757e-05	0.000168136	6.49674e-07
371		0.0973392	9.70858e-05	0.00737921	0.000142911	0.000358609	9.45507e-06	0.000330227	1.09048e-05	0.000300867	6.22957e-06	0.000234966	7.9626e-06	0.000213783	8.55206e-06	0.000164787	1.11986e-06
372		0.0914777	0.000534253	0.00601604	0.000135388	0.000356055	3.68653e-06	0.000334807	1.09506e-05	0.000304441	8.41564e-06	0.000238711	8.45061e-06	0.000218875	9.64191e-06	0.000167965	1.60015e-06
373		0.085915	0.000130951	0.00485915	0.000102411	0.000335281	1.89937e-06	0.000325185	7.35145e-06	0.000294537	5.8373e-06	0.000232475	8.14729e-06	0.000212326	1.11728e-05	0.000162946	2.4336e-06
374		0.079651	8.77976e-05	0.00374793	9.81377e-05	0.000343793	2.30981e-06	0.000333099	7.94267e-06	0.000304345	5.2199e-06	0.00023745	7.53519e-06	0.000214773	9.25047e-06	0.00016658	2.74259e-06
375		0.0746133	0.000195541	0.0029941	5.67577e-05	0.000325123	3.37694e-06	0.000326924	9.371e-06	0.000300698	4.93537e-06	0.000237028	9.19804e-06	0.000215711	8.72716e-06	0.000165324	1.7272e-06
376		0.0700608	0.000150386	0.00265826	5.8855e-05	0.000326206	3.82076e-06	0.000324086	8.69324e-06	0.000298181	5.04041e-06	0.000237544	8.21481e-06	0.000217153	1.04457e-05	0.000167414	1.71756e-06
377		0.0651028	0.00022975	0.0019325	5.59382e-05	0.000328339	1.04161e-06	0.000327571	9.57813e-06	0.000299875	7.51195e-06	0.000238522	5.65364e-06	0.000219401	8.74021e-06	0.000170156	1.90982e-06
378		0.0598325	0.000319584	0.00173034	3.11037e-05	0.0003254	2.48646e-06	0.000325429	8.82135e-06	0.000295705	5.45019e-06	0.000237291	7.37117e-06	0.000216638	1.0076e-05	0.000168292	1.54105e-06
379		0.0544957	0.000193288	0.00130795	2.39223e-05	0.000326862	1.27041e-06	0.000328878	8.28361e-06	0.000301583	4.59613e-06	0.000237333	8.47765e-06	0.000218346	8.80224e-06	0.000167053	1.05249e-06
380		0.0508337	0.000211263	0.00106553	3.41607e-05	0.000325355	1.86004e-06	0.00032849	1.0812e-05	0.000300597	4.53007e-06	0.000242024	7.39461e-06	0.000222056	7.51241e-06	0.000167171	1.93712e-06
381		0.04586	0.00014683	0.000966498	2.33308e-05	0.00032418	2.64293e-06	0.000321309	7.76458e-06	0.000297953	6.12175e-06	0.000234679	6.55353e-06	0.000215458	8.15738e-06	0.000166302	1.06914e-06
382		0.0414096	0.000124464	0.000751939	7.10259e-06	0.000332522	2.11929e-06	0.000330217	7.21034e-06	0.000297527	5.00851e-06	0.000236142	8.40384e-06	0.000213569	8.01683e-06	0.000165643	2.11319e-06
383		0.0371437	0.000100778	0.000623668	1.58356e-06	0.00032349	3.40815e-06	0.000321528	8.01302e-06	0.000297209	5.0738e-06	0.000235561	7.95547e-06	0.000216428	8.54486e-06	0.000164932	9.14621e-07
384		0.0332805	0.000150399	0.000607969	1.22928e-05	0.000318433	1.68448e-06	0.000320598	8.60409e-06	0.000293173	7.55815e-06	0.000235755	9.12999e-06	0.000215791	9.79385e-06	0.000165722	6.77235e-07
385		0.0294438	0.00011013	0.000476294	5.28959e-06	0.000321134	1.08312e-06	0.000325355	1.06749e-05	0.000299421	7.03447e-06	0.000236127	7.02771e-06	0.000214175	9.34049e-06	0.000165722	1.16342e-06
385		0.025564	0.000114759	0.000410057	7.06989e-06	0.000323658	4.12664e-06	0.000329261	8.54365e-06	0.000305731	5.60027e-06	0.000239209	8.08568e-06	0.000218938	6.2586e-06	0.00016774	1.12742e-06
386		0.0221859	0.000100619	0.000400785	3.42015e-06	0.00032445	8.45891e-07	0.000328646	8.65204e-06	0.000300154	6.54216e-06	0.000236923	8.9811e-06	0.00021595	7.97873e-06	0.000166456	1.73587e-06
387		0.0190658	2.03652e-05	0.000358688	6.84803e-06	0.000333833	5.83372e-07	0.000334372	8.01408e-06	0.000313113	5.77865e-06	0.000245622	1.22601e-05	0.000224276	9.33891e-06	0.00017103	1.78378e-06
388		0.0159358	9.69826e-05	0.000373841	9.32599e-06	0.000326536	3.07412e-07	0.000337133	1.08325e-05	0.000308592	7.15683e-06	0.000238322	1.04625e-05	0.000217024	1.15131e-05	0.000165695	1.18658e-06
389		0.0140725	5.93786e-05	0.000317729	4.35695e-06	0.000324463	1.34376e-06	0.000336864	1.00861e-05	0.00030649	6.68514e-06	0.000238647	9.59091e-06	0.00021691	8.6663e-06	0.000166801	2.38841e-06
390		0.0114662	4.26422e-05	0.000348076	5.145e-06	0.000325213	2.65084e-06	0.000327633	9.80723e-06	0.000300214	6.87953e-06	0.000241336	8.45225e-06	0.000217701	8.34026e-06	0.000166847	2.73299e-06
391		0.00980799	1.88894e-05	0.000352127	4.6827e-06	0.000320185	1.05759e-06	0.00032504	9.00114e-06	0.000301841	7.64658e-06	0.000240504	7.96966e-06	0.00021574	9.59853e-06	0.000165578	1.00297e-06
392		0.0079026	4.73801e-05	0.000361488	5.31843e-06	0.000314848	2.99507e-06	0.000321297	8.99404e-06	0.000292739	7.09347e-06	0.000233047	6.18945e-06	0.000214829	1.12176e-05	0.000164645	1.71272e-06
393		0.00665133	1.38208e-05	0.000315782	6.00076e-06	0.000318452	1.99489e-06	0.000326103	1.08254e-05	0.000304784	7.29969e-06	0.000241206	7.33763e-06	0.00021741	8.45537e-06	0.000165143	3.35926e-07
394		0.00524826	6.94143e-06	0.000338761	2.81477e-06	0.000322549	2.061e-06	0.000333363	1.00464e-05	0.000303085	7.88276e-06	0.000237968	6.73612e-06	0.000214956	9.46447e-06	0.000166192	1.57655e-06
395		0.00402477	2.08611e-05	0.000307103	3.48176e-06	0.00031821	3.73164e-06	0.000325205	1.07948e-05	0.000302197	6.83806e-06	0.000238114	8.4263e-06	0.000215204	1.07896e-05	0.000164328	1.30211e-06
396		0.00326071	2.85403e-05	0.000350228	3.69993e-06	0.000329217	2.46464e-06	0.000332129	7.76037e-06	0.000303016	6.1632e-06	0.000237958	9.91473e-06	0.000212683	8.6352e-06	0.000163939	1.60221e-06
397		0.0021924	1.51482e-05	0.000299854	2.8582e-06	0.00031105	2.18907e-06	0.000316061	7.59136e-06	0.000296701	7.00551e-06	0.000239665	6.96108e-06	0.00021516	8.95091e-06	0.000165004	2.3798e-06
398		0.00182697	2.18624e-05	0.000299615	4.38148e-06	0.000315719	2.49169e-06	0.000329613	6.97607e-06	0.00029886	7.30544e-06	0.000239361	7.92023e-06	0.00021558	1.04145e-05	0.000165137	2.24351e-06
399		0.00142571	1.75022e-05	0.000323932	3.49541e-06	0.000319471	2.25281e-06	0.000331494	8.78283e-06	0.000300531	7.7769e-06	0.000238931	6.55736e-06	0.000214729	9.22228e-06	0.000165869	1.87241e-06

## Sheet: Fig 11
Fig 10. Basal values of first cells to activate.
Lsr system (distribution of basal values)						LuxIR system (distribution of AHL synthesis values)
Bin	Frequency of whole population	Normalized Frequency of whole population	Summary statistics for basal value of first QS activators			Bin	Frequency of whole population	Normalized Frequency of whole population	Summary statistics for Ksynth value of first QS activators
445	0	0	average value			0.92	0	0	average value
446	0	0	518.864			0.922	0	0	1.04018
447	0	0	standard deviation			0.924	2	0.00510204	standard deviation
448	0	0	4.1098			0.926	1	0.00255102	0.0348929
449	0	0				0.928	0	0
450	1	0.00253165				0.93	3	0.00765306
451	2	0.00506329				0.932	2	0.00510204
452	0	0				0.934	3	0.00765306
453	0	0				0.936	4	0.0102041
454	4	0.0101266				0.938	7	0.0178571
455	1	0.00253165				0.94	9	0.0229592
456	4	0.0101266				0.942	7	0.0178571
457	5	0.0126582				0.944	19	0.0484694
458	8	0.0202532				0.946	12	0.0306122
459	10	0.0253165				0.948	17	0.0433673
460	10	0.0253165				0.95	19	0.0484694
461	14	0.035443				0.952	32	0.0816327
462	18	0.0455696				0.954	35	0.0892857
463	22	0.0556962				0.956	41	0.104592
464	19	0.0481013				0.958	52	0.132653
465	41	0.103797				0.96	68	0.173469
466	37	0.0936709				0.962	80	0.204082
467	51	0.129114				0.964	72	0.183673
468	65	0.164557				0.966	100	0.255102
469	75	0.189873				0.968	123	0.313776
470	76	0.192405				0.97	122	0.311224
471	90	0.227848				0.972	171	0.436224
472	129	0.326582				0.974	147	0.375
473	111	0.281013				0.976	211	0.538265
474	173	0.437975				0.978	209	0.533163
475	163	0.412658				0.98	213	0.543367
476	200	0.506329				0.982	261	0.665816
477	215	0.544304				0.984	289	0.737245
478	215	0.544304				0.986	287	0.732143
479	268	0.678481				0.988	279	0.711735
480	289	0.731646				0.99	324	0.826531
481	301	0.762025				0.992	333	0.84949
482	283	0.716456				0.994	356	0.908163
483	331	0.837975				0.996	321	0.818878
484	348	0.881013				0.998	349	0.890306
485	348	0.881013				1	340	0.867347
486	329	0.832911				1.002	337	0.859694
487	369	0.934177				1.004	392	1
488	346	0.875949				1.006	367	0.936224
489	358	0.906329				1.008	344	0.877551
490	395	1				1.01	328	0.836735
491	371	0.939241				1.012	324	0.826531
492	336	0.850633				1.014	305	0.778061
493	343	0.868354				1.016	315	0.803571
494	335	0.848101				1.018	254	0.647959
495	321	0.812658				1.02	245	0.625
496	289	0.731646				1.022	214	0.545918
497	261	0.660759				1.024	210	0.535714
498	243	0.61519				1.026	200	0.510204
499	205	0.518987				1.028	163	0.415816
500	227	0.574684				1.03	149	0.380102
501	177	0.448101				1.032	138	0.352041
502	175	0.443038				1.034	116	0.295918
503	141	0.356962				1.036	111	0.283163
504	127	0.321519				1.038	89	0.227041
505	102	0.258228				1.04	88	0.22449
506	114	0.288608				1.042	53	0.135204
507	85	0.21519				1.044	51	0.130102
508	68	0.172152				1.046	46	0.117347
509	56	0.141772				1.048	42	0.107143
510	44	0.111392				1.05	40	0.102041
511	48	0.121519				1.052	33	0.0841837
512	42	0.106329				1.054	28	0.0714286
513	32	0.0810127				1.056	23	0.0586735
514	29	0.0734177				1.058	14	0.0357143
515	22	0.0556962				1.06	13	0.0331633
516	20	0.0506329				1.062	10	0.0255102
517	14	0.035443				1.064	9	0.0229592
518	11	0.0278481				1.066	9	0.0229592
519	9	0.0227848				1.068	7	0.0178571
520	9	0.0227848				1.07	5	0.0127551
521	7	0.0177215				1.072	1	0.00255102
522	5	0.0126582				1.074	1	0.00255102
523	1	0.00253165				1.076	2	0.00510204
524	1	0.00253165				1.078	0	0
525	2	0.00506329				1.08	0	0
526	0	0				1.082	1	0.00255102
527	0	0				1.084	0	0
528	1	0.00253165				1.086	2	0.00510204
529	0	0				1.088	0	0
530	2	0.00506329				1.09	0	0
531	0	0				1.092	1	0.00255102
532	0	0				1.094	0	0
533	1	0.00253165				1.096	0	0
						1.098	0	0
						1.1	0	0
						1.102	0	0
						1.104	0	0
						1.106	0	0

## Sheet: Fig 11A
Fig 11A. Heterogeneity of Activation.
	average		standard deviation
Time (minutes)	Lsr	LuxIR	Lsr	LuxIR
0	0	0	0	0
1	0	0	0	0
2	0	0	0	0
3	0	0	0	0
4	0	0	0	0
5	0	0	0	0
6	0	0	0	0
7	0	0	0	0
8	0	0	0	0
9	0	0	0	0
10	0	0	0	0
11	0	0	0	0
12	0	0	0	0
13	0	0	0	0
14	0	0	0	0
15	0	0	0	0
16	0	0	0	0
17	0	0	0	0
18	0	0	0	0
19	0	0	0	0
20	0	0	0	0
21	0	0	0	0
22	0	0	0	0
23	0	0	0	0
24	0	0	0	0
25	0	0	0	0
26	0	0	0	0
27	0	0	0	0
28	0	0	0	0
29	0	0	0	0
30	0	0	0	0
31	0	0	0	0
32	0	0	0	0
33	0	0	0	0
34	0	0	0	0
35	0	0	0	0
36	0	0	0	0
37	0	0	0	0
38	0	0	0	0
39	0	0	0	0
40	0	0	0	0
41	0	0	0	0
42	0	0	0	0
43	0	0	0	0
44	0	0	0	0
45	0	0	0	0
46	0	0	0	0
47	0	0	0	0
48	0	0	0	0
49	0	0	0	0
50	0	0	0	0
51	0	0	0	0
52	0	0	0	0
53	0	0	0	0
54	0	0	0	0
55	0	0	0	0
56	0	0	0	0
57	0	0	0	0
58	0	0	0	0
59	0	0	0	0
60	0	0	0	0
61	0	0	0	0
62	0	0	0	0
63	0	0	0	0
64	0	0	0	0
65	0	0	0	0
66	0	0	0	0
67	0	0	0	0
68	0	0	0	0
69	0	0	0	0
70	0	0	0	0
71	0	0	0	0
72	0	0	0	0
73	0	0	0	0
74	0	0	0	0
75	0	0	0	0
76	0	0	0	0
77	0	0	0	0
78	0	0	0	0
79	0	0	0	0
80	0	0	0	0
81	0	0	0	0
82	0	0	0	0
83	0	0	0	0
84	0	0	0	0
85	0	0	0	0
86	0	0	0	0
87	0	0	0	0
88	0	0	0	0
89	0	0	0	0
90	0	0	0	0
91	0	0	0	0
92	0	0	0	0
93	0	0	0	0
94	0	0	0	0
95	0	0	0	0
96	0	0	0	0
97	0	0	0	0
98	0	0	0	0
99	0	0	0	0
100	0	0	0	0
101	0	0	0	0
102	0	0	0	0
103	0	0	0	0
104	0	0	0	0
105	0	0	0	0
106	0	0	0	0
107	0	0	0	0
108	0	0	0	0
109	0	0	0	0
110	0.000596392	0	0.00259961	0
111	0.000596392	0	0.00259961	0
112	0.000596392	0	0.00259961	0
113	0.000596392	0	0.00259961	0
114	0.000593032	0	0.00258497	0
115	0.00058971	0	0.00257048	0
116	0.000581564	0	0.00253498	0
117	0.000556948	0	0.00242768	0
118	0.000549677	0	0.00239599	0
119	0.000546822	0	0.00238354	0
120	0.000537057	0	0.00234098	0
121	0.000526316	0	0.00229416	0
122	0.00103979	0	0.00311483	0
123	0.000890931	0	0.0027085	0
124	0.00124602	0	0.00383316	0
125	0.00123433	0	0.003797	0
126	0.00205801	0	0.00429027	0
127	0.00322698	0	0.00538514	0
128	0.0031403	0	0.0049683	0
129	0.00308851	0	0.00488844	0
130	0.00303004	0	0.00480425	0
131	0.00299624	0	0.0047459	0
132	0.00337057	0	0.00475543	0
133	0.00352207	0	0.00497575	0
134	0.00398859	0	0.00581147	0
135	0.00392207	0	0.00571364	0
136	0.00385651	0	0.00561217	0
137	0.00380151	0	0.00553472	0
138	0.00384858	0	0.00561513	0
139	0.00491557	0	0.00718557	0
140	0.00542346	0	0.00726366	0
141	0.00671164	0	0.00804178	0
142	0.00652411	0	0.00778397	0
143	0.00731022	0	0.0077517	0
144	0.00766508	0	0.00760339	0
145	0.0088968	0	0.00757978	0
146	0.0102816	0	0.00772592	0
147	0.012854	0	0.00855711	0
148	0.0139907	0	0.00917661	0
149	0.0139624	0	0.00907057	0
150	0.0155192	0	0.00982384	0
151	0.0164925	0	0.00959565	0
152	0.0171168	0	0.00969618	0
153	0.0188989	0	0.0115179	0
154	0.0197455	0	0.0122377	0
155	0.0210026	0	0.0128455	0
156	0.0224316	0	0.0120281	0
157	0.0228414	0	0.0119152	0
158	0.0238493	0	0.0123935	0
159	0.0259138	0	0.012322	0
160	0.0285749	0	0.0120778	0
161	0.0307612	0	0.0114204	0
162	0.0338096	0	0.01282	0
163	0.0363835	0	0.0136846	0
164	0.0388479	0	0.0139816	0
165	0.0408744	0	0.0132414	0
166	0.0428352	0	0.0138724	0
167	0.0470137	0	0.013995	0
168	0.0496876	0	0.0149225	0
169	0.0523684	0	0.0158499	0
170	0.0552786	0	0.0156285	0
171	0.0588383	0	0.0159715	0
172	0.0633264	0	0.0195715	0
173	0.0661938	0	0.0204202	0
174	0.0688228	0	0.0231117	0
175	0.072188	0	0.0241861	0
176	0.0758815	0	0.025672	0
177	0.078158	0	0.0258753	0
178	0.084115	0	0.0298802	0
179	0.0879683	0	0.0311804	0
180	0.0937267	0	0.0316165	0
181	0.0985445	0	0.031248	0
182	0.103651	0	0.0332949	0
183	0.109336	0	0.0353827	0
184	0.115073	0	0.0380418	0
185	0.119822	0	0.0393023	0
186	0.12501	0	0.041464	0
187	0.131564	0	0.0434511	0
188	0.13548	0	0.0430826	0
189	0.141028	0	0.0445336	0
190	0.146194	0	0.0427119	0
191	0.151744	0	0.0433453	0
192	0.156879	0	0.0436855	0
193	0.159384	0	0.0435847	0
194	0.164714	0	0.0459763	0
195	0.168459	0	0.0461425	0
196	0.172231	0	0.0466319	0
197	0.177931	0	0.047713	0
198	0.182685	0	0.0483369	0
199	0.187906	0	0.0480843	0
200	0.193788	0	0.0468715	0
201	0.197854	0	0.0447667	0
202	0.205386	0	0.044814	0
203	0.21267	0	0.0428703	0
204	0.215165	0	0.0426433	0
205	0.221699	0	0.0433069	0
206	0.229176	0	0.0415358	0
207	0.232975	0	0.0425308	0
208	0.236887	0	0.0437391	0
209	0.24403	0	0.0445982	0
210	0.247948	0	0.0438089	0
211	0.253638	0	0.0439326	0
212	0.258485	0	0.0452973	0
213	0.261074	0	0.0423602	0
214	0.267563	0	0.0419904	0
215	0.272011	0	0.0427844	0
216	0.276282	0	0.0425005	0
217	0.27941	0	0.041784	0
218	0.28245	0	0.0410425	0
219	0.288104	0	0.0393474	0
220	0.291975	0	0.0369553	0
221	0.294376	4.45567e-05	0.0356975	0.000199263
222	0.298281	0.000135567	0.0346244	0.000418719
223	0.302721	0.000465771	0.032872	0.00181579
224	0.306393	0.00147476	0.0311617	0.00631551
225	0.308128	0.0037777	0.0303864	0.014642
226	0.311944	0.00605169	0.029923	0.0229607
227	0.314133	0.00769151	0.0291442	0.0256281
228	0.316881	0.00918139	0.0289185	0.0269429
229	0.319039	0.0104764	0.0276361	0.0263655
230	0.321227	0.0146212	0.0253016	0.0319037
231	0.324561	0.0187672	0.0240774	0.0384776
232	0.324921	0.0223796	0.0244144	0.046009
233	0.326963	0.024409	0.0248364	0.0489726
234	0.32667	0.0251404	0.0240722	0.0470732
235	0.327585	0.0256058	0.0215316	0.043795
236	0.330117	0.0277132	0.0230792	0.0411621
237	0.331705	0.0324714	0.0214114	0.0427147
238	0.334629	0.0363912	0.0182454	0.045194
239	0.334582	0.0399679	0.0170672	0.046549
240	0.33599	0.0422367	0.0186237	0.0467902
241	0.336579	0.0452878	0.0177678	0.0476134
242	0.339246	0.0478157	0.0182785	0.048839
243	0.339536	0.0488727	0.0183839	0.0494085
244	0.339029	0.0514749	0.0189798	0.0501381
245	0.33967	0.0523518	0.0186754	0.0473834
246	0.339944	0.0549905	0.0161603	0.0456281
247	0.341101	0.0596868	0.0159652	0.0469498
248	0.340231	0.0615406	0.0160803	0.0478731
249	0.340728	0.0638129	0.0163405	0.0474484
250	0.342467	0.0655979	0.0161757	0.0461284
251	0.344298	0.0675096	0.0166424	0.0425223
252	0.342923	0.0704726	0.0160987	0.0401486
253	0.344045	0.0728433	0.0150514	0.0375308
254	0.344451	0.0769331	0.014879	0.0354508
255	0.345154	0.0814049	0.0166172	0.0355651
256	0.344496	0.0829098	0.0153895	0.0319872
257	0.343964	0.084342	0.0160167	0.029558
258	0.344382	0.0865442	0.0156741	0.027778
259	0.345813	0.0872484	0.0153168	0.0260644
260	0.344357	0.0869464	0.0143231	0.0225385
261	0.344295	0.086837	0.0148421	0.0214019
262	0.345965	0.0871245	0.0142437	0.0233939
263	0.345932	0.0868284	0.0139109	0.0244681
264	0.345926	0.085148	0.0146364	0.0240462
265	0.346469	0.0836023	0.0144903	0.0243515
266	0.345391	0.0812311	0.0150151	0.0242116
267	0.345309	0.0781856	0.0152385	0.025599
268	0.343556	0.0752945	0.014052	0.0264492
269	0.343832	0.0727822	0.0144774	0.0262389
270	0.343708	0.0703922	0.0145909	0.0270753
271	0.344033	0.0668696	0.014789	0.0275572
272	0.344956	0.0632728	0.0147598	0.0277003
273	0.344523	0.0594098	0.0146652	0.0272582
274	0.344457	0.0564923	0.014004	0.0264861
275	0.34546	0.0530214	0.0138306	0.0250652
276	0.345318	0.04921	0.0146433	0.0244534
277	0.345443	0.0454534	0.0149622	0.0243918
278	0.346618	0.0422304	0.0145063	0.023818
279	0.346801	0.0399592	0.014188	0.0236265
280	0.346825	0.0367675	0.0143626	0.0230884
281	0.346757	0.0346335	0.0129325	0.0229328
282	0.346402	0.0320361	0.0127059	0.0218328
283	0.345937	0.0292966	0.0130947	0.0211001
284	0.346262	0.0259591	0.0142806	0.0192175
285	0.346776	0.0230785	0.0154902	0.0178911
286	0.346468	0.0208457	0.0148913	0.0163788
287	0.347317	0.0186906	0.0145309	0.0153393
288	0.346521	0.0167547	0.0142786	0.0135913
289	0.347422	0.0148748	0.0129683	0.0119674
290	0.347399	0.0127738	0.0133148	0.0105056
291	0.347401	0.0109184	0.0136079	0.00875239
292	0.347764	0.009074	0.014027	0.00647688
293	0.348172	0.00800534	0.01421	0.00554846
294	0.347489	0.00685258	0.0148007	0.00462731
295	0.348164	0.00589368	0.014161	0.00375208
296	0.348359	0.00490664	0.0136915	0.0027906
297	0.347086	0.00430672	0.014363	0.00244663
298	0.34815	0.00384784	0.0122692	0.00207638
299	0.348647	0.00345762	0.0122433	0.00183209
300	0.347256	0.00309866	0.0131558	0.00178978
301	0.346325	0.00289663	0.012958	0.0018431
302	0.347048	0.00276317	0.0158282	0.00182151
303	0.347914	0.00248673	0.0144707	0.00183715
304	0.347905	0.00225514	0.0144081	0.00194389
305	0.348229	0.00203968	0.0137252	0.00196415
306	0.348708	0.00190937	0.0133252	0.001966
307	0.348357	0.00188902	0.0122353	0.00197469
308	0.349237	0.00177385	0.0117005	0.00197273
309	0.348867	0.00171253	0.0119654	0.0019881
310	0.349237	0.00170825	0.0127715	0.00199328
311	0.348856	0.00166578	0.0128522	0.00201401
312	0.348268	0.00165635	0.0120147	0.00202033
313	0.348366	0.00165635	0.0112623	0.00202033
314	0.349396	0.00165635	0.0121222	0.00202033
315	0.351469	0.00164693	0.0128481	0.0020275
316	0.350473	0.00164693	0.0115651	0.0020275
317	0.350766	0.00164693	0.0135465	0.0020275
318	0.350642	0.00164221	0.0136425	0.0020314
319	0.350419	0.00164221	0.0129585	0.0020314
320	0.352087	0.00164221	0.0131953	0.0020314
321	0.351678	0.00164221	0.0117593	0.0020314
322	0.351062	0.00164221	0.0128443	0.0020314
323	0.35042	0.00164221	0.0125245	0.0020314
324	0.351897	0.00164221	0.0130119	0.0020314
325	0.350796	0.00164221	0.0140292	0.0020314
326	0.350797	0.00164221	0.0142949	0.0020314
327	0.349753	0.00164221	0.0129873	0.0020314
328	0.349818	0.00164221	0.0131587	0.0020314
329	0.350102	0.00164221	0.0139201	0.0020314
330	0.350325	0.00164221	0.0154547	0.0020314
331	0.350307	0.00164221	0.0159543	0.0020314
332	0.349156	0.00164221	0.0155402	0.0020314
333	0.349837	0.00164221	0.0142927	0.0020314
334	0.350593	0.00164221	0.0150561	0.0020314
335	0.350523	0.00164221	0.0143674	0.0020314
336	0.350668	0.00164221	0.0142219	0.0020314
337	0.351434	0.00164221	0.0150329	0.0020314
338	0.351013	0.00164221	0.015209	0.0020314
339	0.350698	0.00164221	0.0150057	0.0020314
340	0.350847	0.00164221	0.0150206	0.0020314
341	0.351011	0.00164221	0.0156437	0.0020314
342	0.351537	0.00164221	0.0153135	0.0020314
343	0.351549	0.00164221	0.0161752	0.0020314
344	0.351	0.00164221	0.0169542	0.0020314
345	0.351202	0.00164221	0.0172556	0.0020314
346	0.350915	0.00164221	0.0175511	0.0020314
347	0.350431	0.00164221	0.0175057	0.0020314
348	0.350652	0.00164221	0.0166503	0.0020314
349	0.351081	0.00164221	0.0177489	0.0020314
350	0.351418	0.00164221	0.0181335	0.0020314
351	0.351143	0.00164221	0.0169086	0.0020314
352	0.350199	0.00164221	0.016562	0.0020314
353	0.350531	0.00164221	0.016679	0.0020314
354	0.350276	0.00164221	0.0165989	0.0020314
355	0.349607	0.00164221	0.0157468	0.0020314
356	0.350734	0.00164221	0.0158877	0.0020314
357	0.349913	0.00164221	0.015468	0.0020314
358	0.349442	0.00164221	0.0154533	0.0020314
359	0.349238	0.00164221	0.0152846	0.0020314
360	0.349169	0.00164221	0.0157349	0.0020314
361	0.349474	0.00164221	0.0157068	0.0020314
362	0.348716	0.00164221	0.0156687	0.0020314
363	0.348855	0.00164221	0.0158268	0.0020314
364	0.348807	0.00164221	0.0159926	0.0020314
365	0.349525	0.00164221	0.0155361	0.0020314
366	0.349273	0.00164221	0.0154925	0.0020314
367	0.349742	0.00164221	0.0148749	0.0020314
368	0.349631	0.00164221	0.0149268	0.0020314
369	0.349303	0.00164221	0.0140523	0.0020314
370	0.348866	0.00164221	0.0146834	0.0020314
371	0.349047	0.00164221	0.0143208	0.0020314
372	0.348922	0.00164221	0.0143339	0.0020314
373	0.349253	0.00164221	0.0143815	0.0020314
374	0.348774	0.00164221	0.0140646	0.0020314
375	0.349029	0.00164221	0.0144347	0.0020314
376	0.349092	0.00164221	0.0143996	0.0020314
377	0.348859	0.00164221	0.0140112	0.0020314
378	0.348653	0.00164221	0.0141241	0.0020314
379	0.348806	0.00164221	0.0143137	0.0020314
380	0.348897	0.00164221	0.0141289	0.0020314
381	0.349034	0.00164221	0.0140714	0.0020314
382	0.349024	0.00164221	0.0142454	0.0020314
383	0.349127	0.00164221	0.0143574	0.0020314
384	0.349373	0.00164221	0.0143314	0.0020314
385	0.349589	0.00164221	0.0142476	0.0020314
386	0.34967	0.00164221	0.0144653	0.0020314
387	0.349633	0.00164221	0.0148182	0.0020314
388	0.349616	0.00164221	0.0147977	0.0020314
389	0.349757	0.00164221	0.0147116	0.0020314
390	0.34961	0.00164221	0.0148177	0.0020314
391	0.349517	0.00164221	0.0147548	0.0020314
392	0.349514	0.00164221	0.0147958	0.0020314
393	0.351086	0.00164221	0.0135056	0.0020314
394	0.350999	0.00164221	0.0134434	0.0020314
395	0.350999	0.00164221	0.0134434	0.0020314
396	0.351042	0.00164221	0.0134987	0.0020314
397	0.351042	0.00164221	0.0134987	0.0020314
398	0.351028	0.00164221	0.0134876	0.0020314
399	0.350981	0.00164221	0.0135315	0.0020314
400	0.350981	0.00164221	0.0135315	0.0020314

[truncated: 9 more sheets: S1 Fig, S2A Fig, S2B Fig, S3A Fig, S4 Fig, S5 Fig, S6 Fig, S7A Fig, S7B Fig]
