# Supplementary material for: Quorum Sensing Desynchronization Leads to Bimodality and Patterned Behaviors
Source: PLoS Comput Biol. 2016 Apr 12;12(4):e1004781. doi: 10.1371/journal.pcbi.1004781 (PMC4829230; doi:10.1371/journal.pcbi.1004781)
Supplement: S1 XML File — (XML) [file pcbi.1004781.s013.xml]

<sbml xmlns="http://www.sbml.org/sbml/level3/version1/core" level="3" version="1">
  <model id="Lsr_QS" name="Lsr Based Quorum Sensing" extentUnits="microM">
    <listOfUnitDefinitions>
      <unitDefinition metaid="metaid_0" id="concentration_flux_microM_per_min" name="concentration_flux (microM per min)">
        <listOfUnits>
          <unit kind="litre" exponent="-1" scale="0" multiplier="1"/>
          <unit kind="second" exponent="-1" scale="0" multiplier="60"/>
          <unit kind="mole" exponent="1" scale="-6" multiplier="1"/>
        </listOfUnits>
      </unitDefinition>
      <unitDefinition metaid="metaid_1" id="complex1_per_minute_per_microM_3" name="complex1 (per minute per microM^3)">
        <listOfUnits>
          <unit kind="mole" exponent="-3" scale="-6" multiplier="1"/>
          <unit kind="second" exponent="-1" scale="0" multiplier="60"/>
          <unit kind="litre" exponent="3" scale="0" multiplier="1"/>
        </listOfUnits>
      </unitDefinition>
      <unitDefinition metaid="metaid_2" id="complex_conc" name="complex_conc">
        <listOfUnits>
          <unit kind="litre" exponent="-4" scale="0" multiplier="1"/>
          <unit kind="mole" exponent="4" scale="0" multiplier="1"/>
        </listOfUnits>
      </unitDefinition>
      <unitDefinition metaid="metaid_3" id="inv_time" name="inv_time (per minute)">
        <listOfUnits>
          <unit kind="second" exponent="-1" scale="0" multiplier="60"/>
        </listOfUnits>
      </unitDefinition>
      <unitDefinition metaid="metaid_4" id="inv_OD" name="inv_OD">
        <listOfUnits>
          <unit kind="litre" exponent="1" scale="-3" multiplier="1"/>
          <unit kind="item" exponent="-1" scale="9" multiplier="1"/>
        </listOfUnits>
      </unitDefinition>
      <unitDefinition metaid="metaid_5" id="in" name="in">
        <listOfUnits>
          <unit kind="litre" exponent="3" scale="0" multiplier="1"/>
          <unit kind="mole" exponent="-3" scale="0" multiplier="1"/>
          <unit kind="second" exponent="-1" scale="0" multiplier="1"/>
        </listOfUnits>
      </unitDefinition>
      <unitDefinition metaid="metaid_6" id="microM" name="microM">
        <listOfUnits>
          <unit kind="mole" exponent="1" scale="-6" multiplier="1"/>
          <unit kind="litre" exponent="-1" scale="0" multiplier="1"/>
        </listOfUnits>
      </unitDefinition>
      <unitDefinition metaid="metaid_7" id="mL" name="mL">
        <listOfUnits>
          <unit kind="litre" exponent="1" scale="-3" multiplier="1"/>
        </listOfUnits>
      </unitDefinition>
      <unitDefinition metaid="metaid_8" id="OD_10_9_cells_per_mL" name="OD (10^9 cells/mL)">
        <listOfUnits>
          <unit kind="item" exponent="1" scale="9" multiplier="1"/>
          <unit kind="litre" exponent="-1" scale="-3" multiplier="1"/>
        </listOfUnits>
      </unitDefinition>
      <unitDefinition metaid="metaid_9" id="microM4_microM_4" name="microM4 (microM^4)">
        <listOfUnits>
          <unit kind="mole" exponent="4" scale="-6" multiplier="1"/>
          <unit kind="litre" exponent="-4" scale="0" multiplier="1"/>
        </listOfUnits>
      </unitDefinition>
      <unitDefinition metaid="metaid_10" id="conversion" name="conversion">
        <listOfUnits>
          <unit kind="mole" exponent="1" scale="-6" multiplier="1"/>
          <unit kind="item" exponent="-1" scale="9" multiplier="1"/>
          <unit kind="litre" exponent="-1" scale="0" multiplier="1"/>
          <unit kind="litre" exponent="1" scale="-3" multiplier="1"/>
        </listOfUnits>
      </unitDefinition>
    </listOfUnitDefinitions>
    <listOfCompartments>
      <compartment metaid="metaid_11" id="cytoplasm" name="cytoplasm" spatialDimensions="3" size="1e-15" constant="true"/>
      <compartment metaid="metaid_12" id="extracellular" name="extracellular" spatialDimensions="3" size="0.001" constant="true"/>
      <compartment metaid="metaid_13" id="periplasm" name="periplasm" spatialDimensions="3" size="1e-15" constant="true"/>
    </listOfCompartments>
    <listOfSpecies>
      <species metaid="metaid_14" id="AI2" name="AI2" compartment="cytoplasm" initialAmount="0.3" substanceUnits="microM" hasOnlySubstanceUnits="true" boundaryCondition="false" constant="false"/>
      <species metaid="metaid_15" id="AI2P" name="AI2P" compartment="cytoplasm" initialAmount="0.05" substanceUnits="microM" hasOnlySubstanceUnits="true" boundaryCondition="false" constant="false"/>
      <species metaid="metaid_16" id="AI2peri" name="AI2" compartment="periplasm" initialAmount="0.001" substanceUnits="microM" hasOnlySubstanceUnits="true" boundaryCondition="false" constant="false"/>
      <species metaid="metaid_17" id="AI2out" name="AI2" compartment="extracellular" initialAmount="0.02" substanceUnits="microM" hasOnlySubstanceUnits="true" boundaryCondition="false" constant="false"/>
      <species metaid="metaid_18" id="LsrACDB" name="LsrACDB" compartment="cytoplasm" initialAmount="0.0012" substanceUnits="microM" hasOnlySubstanceUnits="true" boundaryCondition="false" constant="false"/>
      <species metaid="metaid_19" id="LsrFG" name="LsrFG" compartment="cytoplasm" initialAmount="0.0012" substanceUnits="microM" hasOnlySubstanceUnits="true" boundaryCondition="false" constant="false"/>
      <species metaid="metaid_20" id="LsrK" name="LsrK" compartment="cytoplasm" initialAmount="0.0012" substanceUnits="microM" hasOnlySubstanceUnits="true" boundaryCondition="false" constant="false"/>
      <species metaid="metaid_21" id="LsrR" name="LsrR" compartment="cytoplasm" initialAmount="0.0012" substanceUnits="microM" hasOnlySubstanceUnits="true" boundaryCondition="false" constant="false"/>
      <species metaid="metaid_22" id="cell" name="cell" compartment="extracellular" initialAmount="0.03" substanceUnits="OD_10_9_cells_per_mL" hasOnlySubstanceUnits="true" boundaryCondition="false" constant="false"/>
      <species metaid="metaid_23" id="lsrACDBFG" name="lsrACDBFG" compartment="cytoplasm" initialAmount="1e-06" substanceUnits="microM" hasOnlySubstanceUnits="true" boundaryCondition="false" constant="false"/>
      <species metaid="metaid_24" id="lsrRK" name="lsrRK" compartment="cytoplasm" initialAmount="1e-06" substanceUnits="microM" hasOnlySubstanceUnits="true" boundaryCondition="false" constant="false"/>
      <species metaid="metaid_25" id="synth0" name="synth0" compartment="extracellular" initialAmount="0" substanceUnits="microM" hasOnlySubstanceUnits="true" boundaryCondition="false" constant="false"/>
      <species metaid="metaid_26" id="synth1" name="synth1" compartment="periplasm" initialAmount="0" substanceUnits="microM" hasOnlySubstanceUnits="true" boundaryCondition="false" constant="false"/>
      <species metaid="metaid_27" id="synth2" name="synth2" compartment="cytoplasm" initialAmount="0" substanceUnits="microM" hasOnlySubstanceUnits="true" boundaryCondition="false" constant="false"/>
      <species metaid="metaid_29" id="deg0" name="deg0" compartment="periplasm" initialAmount="0" substanceUnits="microM" hasOnlySubstanceUnits="true" boundaryCondition="false" constant="false"/>
      <species metaid="metaid_29" id="deg1" name="deg1" compartment="periplasm" initialAmount="0" substanceUnits="microM" hasOnlySubstanceUnits="true" boundaryCondition="false" constant="false"/>
      <species metaid="metaid_30" id="deg2" name="deg2" compartment="cytoplasm" initialAmount="0" substanceUnits="microM" hasOnlySubstanceUnits="true" boundaryCondition="false" constant="false"/>
            <species metaid="metaid_31" id="substrate" name="substrate" compartment="extracellular" initialAmount="1500" substanceUnits="microM" hasOnlySubstanceUnits="true" boundaryCondition="false" constant="false"/>
    </listOfSpecies>
    <listOfParameters>
      <parameter metaid="metaid_32" id="Kexport" name="Kexport" value="0.5" units="microM" constant="false"/>
      <parameter metaid="metaid_33" id="Km_porin" name="Km_porin" value="1" units="microM" constant="false"/>
      <parameter metaid="metaid_34" id="Kmid" name="Kmid" value="800" units="microM" constant="true"/>
      <parameter metaid="metaid_35" id="Vmax_porin" name="Vmax_porin" value="8000" units="concentration_flux_microM_per_min" constant="false"/>
      <parameter metaid="metaid_36" id="VydgG" name="VydgG" value="1250" units="concentration_flux_microM_per_min" constant="false"/>
      <parameter metaid="metaid_37" id="conversion" name="conversion" value="0.001" units="inv_OD" constant="false"/>
      <parameter metaid="metaid_38" id="one1" name="empty" value="1" constant="false"/>
      <parameter metaid="metaid_39" id="take" name="take" value="600" units="conversion" constant="true"/>
      <parameter metaid="metaid_40" id="yield" name="yield" value="0.032" units="inv_time" constant="true"/>
    </listOfParameters>
    <listOfReactions>
      <reaction metaid="metaid_44" id="AI2_synthesis" name="AI2_synthesis" reversible="false" fast="false">
        <listOfReactants>
          <speciesReference metaid="metaid_42" species="synth2" stoichiometry="1" constant="true"/>
        </listOfReactants>
        <listOfProducts>
          <speciesReference metaid="metaid_43" species="AI2" stoichiometry="1" constant="true"/>
        </listOfProducts>
        <kineticLaw>
          <math xmlns="http://www.w3.org/1998/Math/MathML">
            <ci> Ksynth </ci>
          </math>
          <listOfLocalParameters>
            <localParameter metaid="metaid_41" id="Ksynth" name="Ksynth" value="220" units="concentration_flux_microM_per_min"/>
          </listOfLocalParameters>
        </kineticLaw>
      </reaction>
      <reaction metaid="metaid_49" id="LsrR_transl" name="LsrR translation" reversible="false" fast="false">
        <listOfReactants>
          <speciesReference metaid="metaid_46" species="synth2" stoichiometry="1" constant="false"/>
        </listOfReactants>
        <listOfProducts>
          <speciesReference metaid="metaid_47" species="LsrR" stoichiometry="1" constant="false"/>
        </listOfProducts>
        <listOfModifiers>
          <modifierSpeciesReference metaid="metaid_48" species="lsrRK"/>
        </listOfModifiers>
        <kineticLaw>
          <math xmlns="http://www.w3.org/1998/Math/MathML">
            <apply>
              <times/>
              <ci> kB </ci>
              <ci> lsrRK </ci>
            </apply>
          </math>
          <listOfLocalParameters>
            <localParameter metaid="metaid_45" id="kB" name="kB" value="18.8" units="inv_time"/>
          </listOfLocalParameters>
        </kineticLaw>
      </reaction>
      <reaction metaid="metaid_54" id="LsrK_transl" name="LsrK translation" reversible="false" fast="false">
        <listOfReactants>
          <speciesReference metaid="metaid_51" species="synth2" stoichiometry="1" constant="false"/>
        </listOfReactants>
        <listOfProducts>
          <speciesReference metaid="metaid_52" species="LsrK" stoichiometry="1" constant="false"/>
        </listOfProducts>
        <listOfModifiers>
          <modifierSpeciesReference metaid="metaid_53" species="lsrRK"/>
        </listOfModifiers>
        <kineticLaw>
          <math xmlns="http://www.w3.org/1998/Math/MathML">
            <apply>
              <times/>
              <ci> kB </ci>
              <ci> lsrRK </ci>
            </apply>
          </math>
          <listOfLocalParameters>
            <localParameter metaid="metaid_50" id="kB" name="kB" value="18.8" units="inv_time"/>
          </listOfLocalParameters>
        </kineticLaw>
      </reaction>
      <reaction metaid="metaid_59" id="LsrACDB_form" name="Lsr transporter production" reversible="false" fast="false">
        <listOfReactants>
          <speciesReference metaid="metaid_56" species="synth2" stoichiometry="1" constant="false"/>
        </listOfReactants>
        <listOfProducts>
          <speciesReference metaid="metaid_57" species="LsrACDB" stoichiometry="1" constant="false"/>
        </listOfProducts>
        <listOfModifiers>
          <modifierSpeciesReference metaid="metaid_58" species="lsrACDBFG"/>
        </listOfModifiers>
        <kineticLaw>
          <math xmlns="http://www.w3.org/1998/Math/MathML">
            <apply>
              <times/>
              <ci> Kp </ci>
              <ci> lsrACDBFG </ci>
            </apply>
          </math>
          <listOfLocalParameters>
            <localParameter metaid="metaid_55" id="Kp" name="Kp" value="18.8" units="inv_time"/>
          </listOfLocalParameters>
        </kineticLaw>
      </reaction>
      <reaction metaid="metaid_64" id="LsrFG_transl" name="LsrF/LsrG translation" reversible="false" fast="false">
        <listOfReactants>
          <speciesReference metaid="metaid_61" species="synth2" stoichiometry="1" constant="false"/>
        </listOfReactants>
        <listOfProducts>
          <speciesReference metaid="metaid_62" species="LsrFG" stoichiometry="1" constant="false"/>
        </listOfProducts>
        <listOfModifiers>
          <modifierSpeciesReference metaid="metaid_63" species="lsrACDBFG"/>
        </listOfModifiers>
        <kineticLaw>
          <math xmlns="http://www.w3.org/1998/Math/MathML">
            <apply>
              <times/>
              <ci> Kp </ci>
              <ci> lsrACDBFG </ci>
            </apply>
          </math>
          <listOfLocalParameters>
            <localParameter metaid="metaid_60" id="Kp" name="Kp" value="18.8" units="inv_time"/>
          </listOfLocalParameters>
        </kineticLaw>
      </reaction>
      <reaction metaid="metaid_70" id="AI2P_LsrFG_cat" name="catalysis of phosphorylated AI-2 by LsrF/LsrG" reversible="false" fast="false">
        <listOfReactants>
          <speciesReference metaid="metaid_67" species="AI2P" stoichiometry="1" constant="false"/>
        </listOfReactants>
        <listOfProducts>
          <speciesReference metaid="metaid_68" species="deg2" stoichiometry="1" constant="false"/>
        </listOfProducts>
        <listOfModifiers>
          <modifierSpeciesReference metaid="metaid_69" species="LsrFG"/>
        </listOfModifiers>
        <kineticLaw>
          <math xmlns="http://www.w3.org/1998/Math/MathML">
            <apply>
              <times/>
              <ci> Kcat </ci>
              <ci> LsrFG </ci>
              <apply>
                <divide/>
                <ci> AI2P </ci>
                <apply>
                  <plus/>
                  <ci> AI2P </ci>
                  <ci> Km_cat </ci>
                </apply>
              </apply>
            </apply>
          </math>
          <listOfLocalParameters>
            <localParameter metaid="metaid_65" id="Km_cat" name="Km_cat" value="1.4" units="microM"/>
            <localParameter metaid="metaid_66" id="Kcat" name="Kcat" value="50" units="inv_time"/>
          </listOfLocalParameters>
        </kineticLaw>
      </reaction>
      <reaction metaid="metaid_75" id="LsrACDB_deg" name="degradation LsrACDB" reversible="false" fast="false">
        <listOfReactants>
          <speciesReference metaid="metaid_72" species="LsrACDB" stoichiometry="1" constant="true"/>
        </listOfReactants>
        <listOfProducts>
          <speciesReference metaid="metaid_73" species="deg2" stoichiometry="1" constant="true"/>
        </listOfProducts>
        <listOfModifiers>
          <modifierSpeciesReference metaid="metaid_74" species="substrate"/>
        </listOfModifiers>
        <kineticLaw>
          <math xmlns="http://www.w3.org/1998/Math/MathML">
            <apply>
              <times/>
              <apply>
                <plus/>
                <ci> gamma_T </ci>
                <apply>
                  <divide/>
                  <apply>
                    <times/>
                    <ci> yield </ci>
                    <ci> substrate </ci>
                  </apply>
                  <apply>
                    <plus/>
                    <ci> substrate </ci>
                    <ci> Kmid </ci>
                  </apply>
                </apply>
              </apply>
              <ci> LsrACDB </ci>
            </apply>
          </math>
          <listOfLocalParameters>
            <localParameter metaid="metaid_71" id="gamma_T" name="gamma_T" value="0.01" units="inv_time"/>
          </listOfLocalParameters>
        </kineticLaw>
      </reaction>
      <reaction metaid="metaid_80" id="Half_react_AI2out_porin" name="Half reaction AI-2 flux out through porins" reversible="true" fast="false">
        <listOfReactants>
          <speciesReference metaid="metaid_76" species="synth0" stoichiometry="1" constant="true"/>
        </listOfReactants>
        <listOfProducts>
          <speciesReference metaid="metaid_77" species="AI2out" stoichiometry="1" constant="false"/>
        </listOfProducts>
        <listOfModifiers>          
          <modifierSpeciesReference metaid="metaid_78" species="cell"/>
          <modifierSpeciesReference metaid="metaid_79" species="AI2peri"/>
        </listOfModifiers>
        <kineticLaw>
          <math xmlns="http://www.w3.org/1998/Math/MathML">
            <apply>
              <divide/>
              <apply>
                <times/>
                <ci> cell </ci>
                <ci> conversion </ci>
                <ci> Vmax_porin </ci>
                <apply>
                  <minus/>
                  <ci> AI2peri </ci>
                  <ci> AI2out </ci>
                </apply>
              </apply>
              <apply>
                <plus/>
                <ci> AI2peri </ci>
                <ci> AI2out </ci>
                <ci> Km_porin </ci>
              </apply>
            </apply>
          </math>
        </kineticLaw>
      </reaction>
      <reaction metaid="metaid_84" id="Half_react_AI2in_porins" name="Half reaction of AI-2 flux in through porins" reversible="true" fast="false">
        <listOfReactants>
          <speciesReference metaid="metaid_81" species="synth1" stoichiometry="1" constant="true"/>
        </listOfReactants>
        <listOfProducts>
          <speciesReference metaid="metaid_82" species="AI2peri" stoichiometry="1" constant="false"/>
        </listOfProducts>
        <listOfModifiers>
          <modifierSpeciesReference metaid="metaid_83" species="AI2out"/>
        </listOfModifiers>
        <kineticLaw>
          <math xmlns="http://www.w3.org/1998/Math/MathML">
            <apply>
              <divide/>
              <apply>
                <times/>
                <ci> Vmax_porin </ci>
                <apply>
                  <minus/>
                  <ci> AI2out </ci>
                  <ci> AI2peri </ci>
                </apply>
              </apply>
              <apply>
                <plus/>
                <ci> AI2out </ci>
                <ci> AI2peri </ci>
                <ci> Km_porin </ci>
              </apply>
            </apply>
          </math>
        </kineticLaw>
      </reaction>
      <reaction metaid="metaid_89" id="AI2P_deg" name="degradation of periplasmic AI-2" reversible="false" fast="false">
        <listOfReactants>
          <speciesReference metaid="metaid_86" species="AI2peri" stoichiometry="1" constant="false"/>
        </listOfReactants>
        <listOfProducts>
          <speciesReference metaid="metaid_87" species="deg1" stoichiometry="1" constant="false"/>
        </listOfProducts>
        <listOfModifiers>
          <modifierSpeciesReference metaid="metaid_88" species="substrate"/>
        </listOfModifiers>
        <kineticLaw>
          <math xmlns="http://www.w3.org/1998/Math/MathML">
            <apply>
              <times/>
              <apply>
                <plus/>
                <ci> gamma_AI2peri </ci>
                <apply>
                  <divide/>
                  <apply>
                    <times/>
                    <ci> yield </ci>
                    <ci> substrate </ci>
                  </apply>
                  <apply>
                    <plus/>
                    <ci> substrate </ci>
                    <ci> Kmid </ci>
                  </apply>
                </apply>
              </apply>
              <ci> AI2peri </ci>
            </apply>
          </math>
          <listOfLocalParameters>
            <localParameter metaid="metaid_85" id="gamma_AI2peri" name="gamma_AI2peri" value="0.015" units="inv_time"/>
          </listOfLocalParameters>
        </kineticLaw>
      </reaction>
      <reaction metaid="metaid_94" id="LsrR_deg" name="degradation of LsrR" reversible="false" fast="false">
        <listOfReactants>
          <speciesReference metaid="metaid_91" species="LsrR" stoichiometry="1" constant="false"/>
        </listOfReactants>
        <listOfProducts>
          <speciesReference metaid="metaid_92" species="deg2" stoichiometry="1" constant="false"/>
        </listOfProducts>
        <listOfModifiers>
          <modifierSpeciesReference metaid="metaid_93" species="substrate"/>
        </listOfModifiers>
        <kineticLaw>
          <math xmlns="http://www.w3.org/1998/Math/MathML">
            <apply>
              <times/>
              <apply>
                <plus/>
                <ci> gamma_R </ci>
                <apply>
                  <divide/>
                  <apply>
                    <times/>
                    <ci> yield </ci>
                    <ci> substrate </ci>
                  </apply>
                  <apply>
                    <plus/>
                    <ci> substrate </ci>
                    <ci> Kmid </ci>
                  </apply>
                </apply>
              </apply>
              <ci> LsrR </ci>
            </apply>
          </math>
          <listOfLocalParameters>
            <localParameter metaid="metaid_90" id="gamma_R" name="gamma_R" value="0.01" units="inv_time"/>
          </listOfLocalParameters>
        </kineticLaw>
      </reaction>
      <reaction metaid="metaid_99" id="lsrRK_deg" name="degradation of the mRNA transcript lsrRK" reversible="false" fast="false">
        <listOfReactants>
          <speciesReference metaid="metaid_96" species="lsrRK" stoichiometry="1" constant="false"/>
        </listOfReactants>
        <listOfProducts>
          <speciesReference metaid="metaid_97" species="deg2" stoichiometry="1" constant="false"/>
        </listOfProducts>
        <listOfModifiers>
          <modifierSpeciesReference metaid="metaid_98" species="substrate"/>
        </listOfModifiers>
        <kineticLaw>
          <math xmlns="http://www.w3.org/1998/Math/MathML">
            <apply>
              <times/>
              <apply>
                <plus/>
                <ci> gamma_mr1 </ci>
                <apply>
                  <divide/>
                  <apply>
                    <times/>
                    <ci> yield </ci>
                    <ci> substrate </ci>
                  </apply>
                  <apply>
                    <plus/>
                    <ci> substrate </ci>
                    <ci> Kmid </ci>
                  </apply>
                </apply>
              </apply>
              <ci> lsrRK </ci>
            </apply>
          </math>
          <listOfLocalParameters>
            <localParameter metaid="metaid_95" id="gamma_mr1" name="gamma_mr1" value="0.693" units="inv_time"/>
          </listOfLocalParameters>
        </kineticLaw>
      </reaction>
      <reaction metaid="metaid_104" id="LsrFG_deg" name="degradation of LsrF/LsrG" reversible="false" fast="false">
        <listOfReactants>
          <speciesReference metaid="metaid_101" species="LsrFG" stoichiometry="1" constant="false"/>
        </listOfReactants>
        <listOfProducts>
          <speciesReference metaid="metaid_102" species="deg2" stoichiometry="1" constant="false"/>
        </listOfProducts>
        <listOfModifiers>
          <modifierSpeciesReference metaid="metaid_103" species="substrate"/>
        </listOfModifiers>
        <kineticLaw>
          <math xmlns="http://www.w3.org/1998/Math/MathML">
            <apply>
              <times/>
              <apply>
                <plus/>
                <ci> gamma_FG </ci>
                <apply>
                  <divide/>
                  <apply>
                    <times/>
                    <ci> yield </ci>
                    <ci> substrate </ci>
                  </apply>
                  <apply>
                    <plus/>
                    <ci> substrate </ci>
                    <ci> Kmid </ci>
                  </apply>
                </apply>
              </apply>
              <ci> LsrFG </ci>
            </apply>
          </math>
          <listOfLocalParameters>
            <localParameter metaid="metaid_100" id="gamma_FG" name="gamma_FG" value="0.01" units="inv_time"/>
          </listOfLocalParameters>
        </kineticLaw>
      </reaction>
      <reaction metaid="metaid_109" id="LsrK_deg" name="degradation of LsrK" reversible="false" fast="false">
        <listOfReactants>
          <speciesReference metaid="metaid_106" species="LsrK" stoichiometry="1" constant="false"/>
        </listOfReactants>
        <listOfProducts>
          <speciesReference metaid="metaid_107" species="deg2" stoichiometry="1" constant="false"/>
        </listOfProducts>
        <listOfModifiers>
          <modifierSpeciesReference metaid="metaid_108" species="substrate"/>
        </listOfModifiers>
        <kineticLaw>
          <math xmlns="http://www.w3.org/1998/Math/MathML">
            <apply>
              <times/>
              <apply>
                <plus/>
                <ci> gamma_K </ci>
                <apply>
                  <divide/>
                  <apply>
                    <times/>
                    <ci> yield </ci>
                    <ci> substrate </ci>
                  </apply>
                  <apply>
                    <plus/>
                    <ci> substrate </ci>
                    <ci> Kmid </ci>
                  </apply>
                </apply>
              </apply>
              <ci> LsrK </ci>
            </apply>
          </math>
          <listOfLocalParameters>
            <localParameter metaid="metaid_105" id="gamma_K" name="gamma_K" value="0.01" units="inv_time"/>
          </listOfLocalParameters>
        </kineticLaw>
      </reaction>
      <reaction metaid="metaid_114" id="lsrACDBFG_deg" name="degradation of the mRNA transcript lsrACDBFG" reversible="false" fast="false">
        <listOfReactants>
          <speciesReference metaid="metaid_111" species="lsrACDBFG" stoichiometry="1" constant="false"/>
        </listOfReactants>
        <listOfProducts>
          <speciesReference metaid="metaid_112" species="deg2" stoichiometry="1" constant="false"/>
        </listOfProducts>
        <listOfModifiers>
          <modifierSpeciesReference metaid="metaid_113" species="substrate"/>
        </listOfModifiers>
        <kineticLaw>
          <math xmlns="http://www.w3.org/1998/Math/MathML">
            <apply>
              <times/>
              <apply>
                <plus/>
                <ci> gamma_mr2 </ci>
                <apply>
                  <divide/>
                  <apply>
                    <times/>
                    <ci> yield </ci>
                    <ci> substrate </ci>
                  </apply>
                  <apply>
                    <plus/>
                    <ci> substrate </ci>
                    <ci> Kmid </ci>
                  </apply>
                </apply>
              </apply>
              <ci> lsrACDBFG </ci>
            </apply>
          </math>
          <listOfLocalParameters>
            <localParameter metaid="metaid_110" id="gamma_mr2" name="gamma_mr2" value="0.693" units="inv_time"/>
          </listOfLocalParameters>
        </kineticLaw>
      </reaction>
      <reaction metaid="metaid_119" id="AI2P_deg" name="degradation of phosphorylated AI-2" reversible="false" fast="false">
        <listOfReactants>
          <speciesReference metaid="metaid_116" species="AI2P" stoichiometry="1" constant="false"/>
        </listOfReactants>
        <listOfProducts>
          <speciesReference metaid="metaid_117" species="deg2" stoichiometry="1" constant="false"/>
        </listOfProducts>
        <listOfModifiers>
          <modifierSpeciesReference metaid="metaid_118" species="substrate"/>
        </listOfModifiers>
        <kineticLaw>
          <math xmlns="http://www.w3.org/1998/Math/MathML">
            <apply>
              <times/>
              <apply>
                <plus/>
                <ci> gamma_AI2P </ci>
                <apply>
                  <divide/>
                  <apply>
                    <times/>
                    <ci> yield </ci>
                    <ci> substrate </ci>
                  </apply>
                  <apply>
                    <plus/>
                    <ci> substrate </ci>
                    <ci> Kmid </ci>
                  </apply>
                </apply>
              </apply>
              <ci> AI2P </ci>
            </apply>
          </math>
          <listOfLocalParameters>
            <localParameter metaid="metaid_115" id="gamma_AI2P" name="gamma_AI2P" value="0.28" units="inv_time"/>
          </listOfLocalParameters>
        </kineticLaw>
      </reaction>
      <reaction metaid="metaid_124" id="AI2_deg" name="degradation of cytoplasmic AI-2" reversible="false" fast="false">
        <listOfReactants>
          <speciesReference metaid="metaid_121" species="AI2" stoichiometry="1" constant="false"/>
        </listOfReactants>
        <listOfProducts>
          <speciesReference metaid="metaid_122" species="deg2" stoichiometry="1" constant="false"/>
        </listOfProducts>
        <listOfModifiers>
          <modifierSpeciesReference metaid="metaid_123" species="substrate"/>
        </listOfModifiers>
        <kineticLaw>
          <math xmlns="http://www.w3.org/1998/Math/MathML">
            <apply>
              <times/>
              <apply>
                <plus/>
                <ci> gamma_AI2 </ci>
                <apply>
                  <divide/>
                  <apply>
                    <times/>
                    <ci> yield </ci>
                    <ci> substrate </ci>
                  </apply>
                  <apply>
                    <plus/>
                    <ci> substrate </ci>
                    <ci> Kmid </ci>
                  </apply>
                </apply>
              </apply>
              <ci> AI2 </ci>
            </apply>
          </math>
          <listOfLocalParameters>
            <localParameter metaid="metaid_120" id="gamma_AI2" name="gamma_AI2" value="0.15" units="inv_time"/>
          </listOfLocalParameters>
        </kineticLaw>
      </reaction>
      <reaction metaid="metaid_128" id="substrate_use" name="metabolic use of substrate for making cells" reversible="false" fast="false">
        <listOfReactants>
          <speciesReference metaid="metaid_125" species="substrate" stoichiometry="1" constant="false"/>
        </listOfReactants>
        <listOfProducts>
          <speciesReference metaid="metaid_126" species="deg0" stoichiometry="1" constant="false"/>
        </listOfProducts>
        <listOfModifiers>
          <modifierSpeciesReference metaid="metaid_127" species="cell"/>
        </listOfModifiers>
        <kineticLaw>
          <math xmlns="http://www.w3.org/1998/Math/MathML">
            <apply>
              <divide/>
              <apply>
                <times/>
                <ci> take </ci>
                <ci> cell </ci>
                <ci> yield </ci>
                <ci> substrate </ci>
              </apply>
              <apply>
                <plus/>
                <ci> Kmid </ci>
                <ci> substrate </ci>
              </apply>
            </apply>
          </math>
        </kineticLaw>
      </reaction>
      <reaction metaid="metaid_132" id="Half_react_AI2_export_loss" name="Half reaction of AI2 export loss of intracellular AI-2" reversible="false" fast="false">
        <listOfReactants>
          <speciesReference metaid="metaid_129" species="AI2" stoichiometry="1" constant="true"/>
        </listOfReactants>
        <listOfProducts>
          <speciesReference metaid="metaid_130" species="deg2" stoichiometry="1" constant="true"/>
        </listOfProducts>
        <listOfModifiers>
          <modifierSpeciesReference metaid="metaid_131" species="AI2"/>
        </listOfModifiers>
        <kineticLaw>
          <math xmlns="http://www.w3.org/1998/Math/MathML">
            <apply>
              <times/>
              <ci> VydgG </ci>
              <apply>
                <divide/>
                <ci> AI2 </ci>
                <apply>
                  <plus/>
                  <ci> AI2 </ci>
                  <ci> Kexport </ci>
                </apply>
              </apply>
            </apply>
          </math>
        </kineticLaw>
      </reaction>
      <reaction metaid="metaid_137" id="cell_growth" name="cell growth" reversible="false" fast="false">
        <listOfReactants>
          <speciesReference metaid="metaid_133" species="synth0" stoichiometry="1" constant="false"/>
        </listOfReactants>
        <listOfProducts>
          <speciesReference metaid="metaid_134" species="cell" stoichiometry="1" constant="false"/>
        </listOfProducts>
        <listOfModifiers>
          <modifierSpeciesReference metaid="metaid_135" species="substrate"/>
          <modifierSpeciesReference metaid="metaid_136" species="cell"/>
        </listOfModifiers>
        <kineticLaw>
          <math xmlns="http://www.w3.org/1998/Math/MathML">
            <apply>
              <divide/>
              <apply>
                <times/>
                <ci> cell </ci>
                <ci> yield </ci>
                <ci> substrate </ci>
              </apply>
              <apply>
                <plus/>
                <ci> substrate </ci>
                <ci> Kmid </ci>
              </apply>
            </apply>
          </math>
        </kineticLaw>
      </reaction>
      <reaction metaid="metaid_142" id="Half_react_AI2_export_gain" name="Half reaction of AI-2 export by YdgG gain of extracellular AI-2" reversible="false" fast="false">
        <listOfReactants>
          <speciesReference metaid="metaid_138" species="synth0" stoichiometry="1" constant="true"/>
        </listOfReactants>
        <listOfProducts>
          <speciesReference metaid="metaid_139" species="AI2out" stoichiometry="1" constant="false"/>
        </listOfProducts>
        <listOfModifiers>
          <modifierSpeciesReference metaid="metaid_140" species="cell"/>
          <modifierSpeciesReference metaid="metaid_141" species="AI2"/>
        </listOfModifiers>
        <kineticLaw>
          <math xmlns="http://www.w3.org/1998/Math/MathML">
            <apply>
              <times/>
              <ci> cell </ci>
              <ci> conversion </ci>
              <ci> VydgG </ci>
              <apply>
                <divide/>
                <ci> AI2 </ci>
                <apply>
                  <plus/>
                  <ci> AI2 </ci>
                  <ci> Kexport </ci>
                </apply>
              </apply>
            </apply>
          </math>
        </kineticLaw>
      </reaction>
      <reaction metaid="metaid_149" id="AI2_import_LsrACDB" name="Import of AI-2 from the periplasm into the cytoplasm through Lsr ABC type transporter" reversible="false" fast="false">
        <listOfReactants>
          <speciesReference metaid="metaid_146" species="AI2peri" stoichiometry="1" constant="false"/>
        </listOfReactants>
        <listOfProducts>
          <speciesReference metaid="metaid_147" species="AI2" stoichiometry="1" constant="false"/>
        </listOfProducts>
        <listOfModifiers>
          <modifierSpeciesReference metaid="metaid_148" species="LsrACDB"/>
        </listOfModifiers>
        <kineticLaw>
          <math xmlns="http://www.w3.org/1998/Math/MathML">
            <apply>
              <times/>
              <apply>
                <plus/>
                <apply>
                  <times/>
                  <ci> Vin </ci>
                  <ci> LsrACDB </ci>
                  <ci> LsrACDB </ci>
                  <ci> LsrACDB </ci>
                  <ci> LsrACDB </ci>
                </apply>
                <ci> basal </ci>
              </apply>
              <apply>
                <divide/>
                <ci> AI2peri </ci>
                <apply>
                  <plus/>
                  <ci> AI2peri </ci>
                  <ci> Km_ABC </ci>
                </apply>
              </apply>
            </apply>
          </math>
          <listOfLocalParameters>
            <localParameter metaid="metaid_143" id="basal" name="basal" value="510" units="concentration_flux_microM_per_min"/>
            <localParameter metaid="metaid_144" id="Vin" name="Vin" value="2000000000000" units="complex1_per_minute_per_microM_3"/>
            <localParameter metaid="metaid_145" id="Km_ABC" name="Km_ABC" value="0.5" units="microM"/>
          </listOfLocalParameters>
        </kineticLaw>
      </reaction>
      <reaction metaid="metaid_155" id="AI2_phos" name="Phosphorylation of AI-2 by LsrK" reversible="false" fast="false">
        <listOfReactants>
          <speciesReference metaid="metaid_152" species="AI2" stoichiometry="1" constant="false"/>
        </listOfReactants>
        <listOfProducts>
          <speciesReference metaid="metaid_153" species="AI2P" stoichiometry="1" constant="false"/>
        </listOfProducts>
        <listOfModifiers>
          <modifierSpeciesReference metaid="metaid_154" species="LsrK"/>
        </listOfModifiers>
        <kineticLaw>
          <math xmlns="http://www.w3.org/1998/Math/MathML">
            <apply>
              <times/>
              <ci> Kphos </ci>
              <ci> LsrK </ci>
              <apply>
                <divide/>
                <ci> AI2 </ci>
                <apply>
                  <plus/>
                  <ci> Km_phos </ci>
                  <ci> AI2 </ci>
                </apply>
              </apply>
            </apply>
          </math>
          <listOfLocalParameters>
            <localParameter metaid="metaid_150" id="Km_phos" name="Km_phos" value="1.4" units="microM"/>
            <localParameter metaid="metaid_151" id="Kphos" name="Kphos" value="80" units="inv_time"/>
          </listOfLocalParameters>
        </kineticLaw>
      </reaction>
      <reaction metaid="metaid_163" id="lsrRK_transc" name="Transcription of the mRNA lsrRK regulated by the repressor LsrR and phosphorylated AI-2, which relieves that repression" reversible="false" fast="false">
        <listOfReactants>
          <speciesReference metaid="metaid_159" species="synth2" stoichiometry="1" constant="false"/>
        </listOfReactants>
        <listOfProducts>
          <speciesReference metaid="metaid_160" species="lsrRK" stoichiometry="1" constant="false"/>
        </listOfProducts>
        <listOfModifiers>
          <modifierSpeciesReference metaid="metaid_161" species="AI2P"/>
          <modifierSpeciesReference metaid="metaid_162" species="LsrR"/>
        </listOfModifiers>
        <kineticLaw>
          <math xmlns="http://www.w3.org/1998/Math/MathML">
            <apply>
              <times/>
              <ci> Vmr1 </ci>
              <apply>
                <divide/>
                <cn type="integer"> 1 </cn>
                <apply>
                  <plus/>
                  <cn type="integer"> 1 </cn>
                  <apply>
                    <divide/>
                    <apply>
                      <times/>
                      <ci> k2 </ci>
                      <ci> LsrR </ci>
                      <ci> LsrR </ci>
                      <ci> LsrR </ci>
                      <ci> LsrR </ci>
                    </apply>
                    <apply>
                      <plus/>
                      <ci> r2 </ci>
                      <apply>
                        <times/>
                        <ci> AI2P </ci>
                        <ci> AI2P </ci>
                        <ci> AI2P </ci>
                        <ci> AI2P </ci>
                        <ci> AI2P </ci>
                        <ci> AI2P </ci>
                      </apply>
                    </apply>
                  </apply>
                </apply>
              </apply>
            </apply>
          </math>
          <listOfLocalParameters>
            <localParameter metaid="metaid_156" id="r2" name="r2" value="7e-07" units="microM4_microM_4"/>
            <localParameter metaid="metaid_157" id="k2" name="k2" value="5000000"/>
            <localParameter metaid="metaid_158" id="Vmr1" name="Vmr1" value="2e-05" units="concentration_flux_microM_per_min"/>
          </listOfLocalParameters>
        </kineticLaw>
      </reaction>
      <reaction metaid="metaid_171" id="lsrACDBFG_transc" name="Transcription of the mRNA lsrACDBFG regulated by the repressor LsrR and phosphorylated AI-2" reversible="false" fast="false">
        <listOfReactants>
          <speciesReference metaid="metaid_167" species="synth2" stoichiometry="1" constant="false"/>
        </listOfReactants>
        <listOfProducts>
          <speciesReference metaid="metaid_168" species="lsrACDBFG" stoichiometry="1" constant="false"/>
        </listOfProducts>
        <listOfModifiers>
          <modifierSpeciesReference metaid="metaid_169" species="AI2P"/>
          <modifierSpeciesReference metaid="metaid_170" species="LsrR"/>
        </listOfModifiers>
        <kineticLaw>
          <math xmlns="http://www.w3.org/1998/Math/MathML">
            <apply>
              <times/>
              <ci> Vmr2 </ci>
              <apply>
                <divide/>
                <cn type="integer"> 1 </cn>
                <apply>
                  <plus/>
                  <cn type="integer"> 1 </cn>
                  <apply>
                    <divide/>
                    <apply>
                      <times/>
                      <ci> k2 </ci>
                      <ci> LsrR </ci>
                      <ci> LsrR </ci>
                      <ci> LsrR </ci>
                      <ci> LsrR </ci>
                    </apply>
                    <apply>
                      <plus/>
                      <ci> r2 </ci>
                      <apply>
                        <times/>
                        <ci> AI2P </ci>
                        <ci> AI2P </ci>
                        <ci> AI2P </ci>
                        <ci> AI2P </ci>
                        <ci> AI2P </ci>
                        <ci> AI2P </ci>
                      </apply>
                    </apply>
                  </apply>
                </apply>
              </apply>
            </apply>
          </math>
          <listOfLocalParameters>
            <localParameter metaid="metaid_164" id="r2" name="r2" value="7e-07" units="microM4_microM_4"/>
            <localParameter metaid="metaid_165" id="k2" name="k2" value="5000000"/>
            <localParameter metaid="metaid_166" id="Vmr2" name="Vmr2" value="2e-05" units="concentration_flux_microM_per_min"/>
          </listOfLocalParameters>
        </kineticLaw>
      </reaction>
    </listOfReactions>
  </model>
</sbml>
